# Supplementary material for: Iron‐Mediated Release of Aged Dissolved Organic Carbon From Waterlogged Peatland Under Warming
Source: Adv Sci (Weinh). 2026 Jul 23:e22234. Online ahead of print. doi: 10.1002/advs.202522234 (PMC13395398; doi:10.1002/advs.202522234)
Supplement: Supplementary file 2 — Supporting File 2: advs76727‐sup‐0002‐DataSet.xlsx. [file ADVS-9999-e22234-s002.xlsx]

## Sheet: Fig. 1
Site	Year	Season	Treatment	Depth (cm)	DOC (mg L−1)		Warming-induced increase in DOC (%)
					mean	se	mean	se
Waterlogged	2020	May	CK	10	22.5874	2.39664
Waterlogged	2020	August	CK	10	30.7247	7.50847
Waterlogged	2021	May	CK	10	12.2287	1.60199
Waterlogged	2021	June	CK	10	30.6156	3.79736
Waterlogged	2021	July	CK	10	37.4478	8.40044
Waterlogged	2021	August	CK	10	25.2373	4.16843
Waterlogged	2022	May	CK	10	21.9967	2.51024
Waterlogged	2022	June	CK	10	24.9419	3.20731
Waterlogged	2022	July	CK	10	18.6373	2.62101
Waterlogged	2022	August	CK	10	13.8293	0.644769
Waterlogged	2023	May	CK	10	15.4114	2.57475
Waterlogged	2023	August	CK	10	20.0434	2.46774
Waterlogged	2024	May	CK	10	19.96	1.93759
Waterlogged	2024	August	CK	10	22.973	3.8231
Waterlogged	2020	May	W	10	25.4239	1.32805	18.9082	13.0288
Waterlogged	2020	August	W	10	37.8444	5.54027	64.2201	42.9303
Waterlogged	2021	May	W	10	13.3654	1.38781	25.4341	25.557
Waterlogged	2021	June	W	10	37.2677	4.20892	28.1989	15.2736
Waterlogged	2021	July	W	10	41.3005	4.442	36.4158	25.4103
Waterlogged	2021	August	W	10	29.6317	2.24071	27.1196	13.2809
Waterlogged	2022	May	W	10	25.4819	1.49093	2.69015	9.90407
Waterlogged	2022	June	W	10	26.3959	2.40845	3.62	12.32
Waterlogged	2022	July	W	10	22.9121	1.95394	40.4167	31.5367
Waterlogged	2022	August	W	10	17.9195	1.82426	16.0787	13.2523
Waterlogged	2023	May	W	10	22.6794	2.17427	35.6334	20.527
Waterlogged	2023	August	W	10	19.5624	2.30327	11.9463	17.1989
Waterlogged	2024	May	W	10	24.8063	1.62709	3.05	6.73
Waterlogged	2024	August	W	10	31.0413	3.71169	47.3907	32.9055
Waterlogged	2020	May	CK	30	22.0027	1.48778
Waterlogged	2020	August	CK	30	30.7777	1.48923
Waterlogged	2021	May	CK	30	14.4946	1.49631
Waterlogged	2021	June	CK	30	25.2131	1.5199
Waterlogged	2021	July	CK	30	26.3195	1.53313
Waterlogged	2021	August	CK	30	22.0672	2.10093
Waterlogged	2022	May	CK	30	15.5029	1.40549
Waterlogged	2022	June	CK	30	21.6075	1.16632
Waterlogged	2022	July	CK	30	18.6931	2.44368
Waterlogged	2022	August	CK	30	13.126	1.52518
Waterlogged	2023	May	CK	30	21.4257	1.31547
Waterlogged	2023	August	CK	30	21.7796	1.55354
Waterlogged	2024	May	CK	30	22.2151	1.96398
Waterlogged	2024	August	CK	30	23.8655	4.38245
Waterlogged	2020	May	W	30	25.8999	2.52037	22.1497	15.7621
Waterlogged	2020	August	W	30	29.3357	2.62218	-5.0036	5.44889
Waterlogged	2021	May	W	30	12.4939	1.43203	-11.7761	8.9458
Waterlogged	2021	June	W	30	23.5771	1.79127	-5.1564	7.30575
Waterlogged	2021	July	W	30	25.6044	2.08228	-1.62314	7.34397
Waterlogged	2021	August	W	30	25.0982	2.18893	15.3647	6.0543
Waterlogged	2022	May	W	30	18.3472	2.68826	25.6937	21.2264
Waterlogged	2022	June	W	30	20.018	1.46112	-4.82	9.53
Waterlogged	2022	July	W	30	20.8576	2.44282	17.8302	13.1724
Waterlogged	2022	August	W	30	18.3975	0.886822	55.3646	26.0425
Waterlogged	2023	May	W	30	18.3972	1.51057	-11.6405	9.51417
Waterlogged	2023	August	W	30	19.8396	1.32919	-5.67179	10.3026
Waterlogged	2024	May	W	30	19.8553	1.71661	-19.21	6.73
Waterlogged	2024	August	W	30	20.1024	1.53425	-23.9685	6.20638
Waterlogged	2020	May	CK	50	20.1088	1.43346
Waterlogged	2020	August	CK	50	21.4675	1.60399
Waterlogged	2021	May	CK	50	10.4604	1.37299
Waterlogged	2021	June	CK	50	19.6646	1.08061
Waterlogged	2021	July	CK	50	20.8569	0.940225
Waterlogged	2021	August	CK	50	19.7173	1.21365
Waterlogged	2022	May	CK	50	15.52	0.95
Waterlogged	2022	June	CK	50	17.0526	0.586797
Waterlogged	2022	July	CK	50	21.653	0.56984
Waterlogged	2022	August	CK	50	18.8155	1.04666
Waterlogged	2023	May	CK	50	16.4277	0.682346
Waterlogged	2023	August	CK	50	18.5166	1.02208
Waterlogged	2024	May	CK	50	17.8325	0.96181
Waterlogged	2024	August	CK	50	18.1838	1.46704
Waterlogged	2020	May	W	50	21.3379	1.75939	8.12818	9.01338
Waterlogged	2020	August	W	50	22.5868	2.2298	3.83203	4.87324
Waterlogged	2021	May	W	50	14.5131	2.64729	50.3139	27.2312
Waterlogged	2021	June	W	50	20.1193	1.25736	3.02173	5.57839
Waterlogged	2021	July	W	50	21.0444	1.34371	0.802925	3.98052
Waterlogged	2021	August	W	50	19.6387	1.48802	-0.437659	4.26893
Waterlogged	2022	May	W	50	15.7063	1.90174	1.2	4.25
Waterlogged	2022	June	W	50	17.3674	1.47476	1.39	5.96
Waterlogged	2022	July	W	50	21.2455	1.6364	-2.30911	5.04437
Waterlogged	2022	August	W	50	19.0698	1.61594	1.2044	5.41451
Waterlogged	2023	May	W	50	15.9963	1.45629	-3.02459	6.48556
Waterlogged	2023	August	W	50	16.9616	1.02238	-8.17728	3.55581
Waterlogged	2024	May	W	50	16.7121	1.36701	-14.58	4
Waterlogged	2024	August	W	50	16.1052	0.957514	-15.9747	2.5325
Drained	2020	May	CK	10	19.3557	2.22671
Drained	2020	August	CK	10	20.3778	3.06246
Drained	2021	May	CK	10	17.05	2.38793
Drained	2021	June	CK	10	22.1212	3.0783
Drained	2021	July	CK	10	23.7515	3.98261
Drained	2021	August	CK	10	26.2625	4.39983
Drained	2022	May	CK	10	16.8499	1.2576
Drained	2022	June	CK	10	21.016	3.60339
Drained	2022	July	CK	10	32.9117	7.70543
Drained	2022	August	CK	10	26.4722	5.18335
Drained	2023	May	CK	10	19.7385	2.57955
Drained	2023	August	CK	10	34.6094	7.13724
Drained	2024	May	CK	10	38.928	7.73277
Drained	2024	August	CK	10	31.9478	5.1193
Drained	2020	May	W	10	29.4866	2.78926	65.7452	23.1483
Drained	2020	August	W	10	30.1844	5.11588	63.9941	31.7612
Drained	2021	May	W	10	22.9	2.71116	17.8314	27.5189
Drained	2021	June	W	10	25.8065	4.20357	8.82255	32.6715
Drained	2021	July	W	10	25.3919	3.24823	32.5415	32.849
Drained	2021	August	W	10	33.4603	6.86033	60.1018	39.1557
Drained	2022	May	W	10	26.9812	3.12204	65.1693	21.6441
Drained	2022	June	W	10	24.7973	2.78059	25.7428	11.2834
Drained	2022	July	W	10	41.9339	8.24436	84.713	50.1352
Drained	2022	August	W	10	34.3758	10.9036	70.8582	60.7138
Drained	2023	May	W	10	27.6327	4.47036	44.0105	17.9717
Drained	2023	August	W	10	47.9253	7.66206	67.3285	38.1767
Drained	2024	May	W	10	61.0599	9.67731	97.3248	42.8046
Drained	2024	August	W	10	53.9331	7.59866	99.7126	40.0431
Drained	2020	May	CK	30	22.9379	2.29686
Drained	2020	August	CK	30	33	4.2638
Drained	2021	May	CK	30	17.2611	1.82282
Drained	2021	June	CK	30	25.7609	2.29835
Drained	2021	July	CK	30	26.809	2.85229
Drained	2021	August	CK	30	27.7008	2.35987
Drained	2022	May	CK	30	20.5502	1.80244
Drained	2022	June	CK	30	26.1236	2.23613
Drained	2022	July	CK	30	28.1183	3.21105
Drained	2022	August	CK	30	19.2684	2.525
Drained	2023	May	CK	30	23.6635	1.35923
Drained	2023	August	CK	30	23.9117	3.77482
Drained	2024	May	CK	30	33.8394	2.72686
Drained	2024	August	CK	30	34.4419	2.38589
Drained	2020	May	W	30	31.6326	2.83416	44.5529	16.3817
Drained	2020	August	W	30	36.33	3.76678	18.601	15.8995
Drained	2021	May	W	30	22.7147	2.26156	43.2986	22.7491
Drained	2021	June	W	30	26.758	4.31822	9.50198	23.1111
Drained	2021	July	W	30	28.3496	2.85681	11.0808	14.4853
Drained	2021	August	W	30	30.6703	3.67062	13.9667	14.3484
Drained	2022	May	W	30	26.9681	2.70918	38.9803	19.2894
Drained	2022	June	W	30	29.2375	2.97978	19.4354	18.4469
Drained	2022	July	W	30	32.3561	4.02008	31.2614	26.7468
Drained	2022	August	W	30	26.0725	3.51017	60.7512	38.9222
Drained	2023	May	W	30	28.2445	3.81035	23.1793	17.9073
Drained	2023	August	W	30	34.6524	7.4187	75.9239	44.9971
Drained	2024	May	W	30	47.9634	5.3671	51.7805	24.7227
Drained	2024	August	W	30	46.6967	5.70357	41.1635	21.4775
Drained	2020	May	CK	50	26.0003	2.52609
Drained	2020	August	CK	50	28.5736	2.56253
Drained	2021	May	CK	50	19.9871	3.46583
Drained	2021	June	CK	50	24.724	2.75574
Drained	2021	July	CK	50	25.58	2.87426
Drained	2021	August	CK	50	24.5293	2.85789
Drained	2022	May	CK	50	20.1913	1.88149
Drained	2022	June	CK	50	22.3711	2.12622
Drained	2022	July	CK	50	25.2632	2.03955
Drained	2022	August	CK	50	19.9582	2.33481
Drained	2023	May	CK	50	19.8248	1.22262
Drained	2023	August	CK	50	19.5558	1.41919
Drained	2024	May	CK	50	21.9233	1.10645
Drained	2024	August	CK	50	22.4401	0.804408
Drained	2020	May	W	50	27.9042	1.71634	13.8196	13.7307
Drained	2020	August	W	50	31.3448	2.22431	14.1336	13.1797
Drained	2021	May	W	50	25.5608	5.7411	55.5029	50.6358
Drained	2021	June	W	50	28.7418	2.40344	22.4534	14.7235
Drained	2021	July	W	50	28.2569	2.1404	15.8143	12.7195
Drained	2021	August	W	50	27.1831	1.87091	15.5511	10.7079
Drained	2022	May	W	50	26.9749	2.14475	39.7315	16.3993
Drained	2022	June	W	50	25.9803	2.18904	19.9771	11.752
Drained	2022	July	W	50	29.4369	2.6188	18.3277	9.67114
Drained	2022	August	W	50	22.7717	2.38227	18.6503	11.8848
Drained	2023	May	W	50	25.0486	2.81394	25.7556	11.3062
Drained	2023	August	W	50	31.2796	5.32477	64.854	31.7719
Drained	2024	May	W	50	33.1988	2.97351	50.5974	8.36128
Drained	2024	August	W	50	35.2174	3.96456	56.3344	14.229

## Sheet: Fig. 2a-2b 2g-2h
Site	Year	Plot	Treatment	Aboveground biomass g m-2	Root mass g m-2 10cm	Root mass g m-2 30cm	Root mass g m-2 50cm
Drained	2019	1	CK	334.5	4407.6	4158	3673.9
Drained	2019	2	CK	158.9	6761.8	5946.5	5982.2
Drained	2019	3	CK	243.9	7893	7164.3	6415.3
Drained	2019	4	CK	412.5
Drained	2019	5	CK	277.6
Drained	2019	6	CK	249
Drained	2019	7	W	360.6	7042	4896.8	4560.5
Drained	2019	8	W	258.5	6440.8	4901.9	4433.1
Drained	2019	9	W	407.1	3760.5	4183.4	4372
Drained	2019	10	W	235.7
Drained	2019	11	W	279.8
Drained	2019	12	W	479.3
Drained	2020	1	CK	310.9
Drained	2020	2	CK	244.8
Drained	2020	3	CK	324.7
Drained	2020	4	CK	435.9
Drained	2020	5	CK	280.1
Drained	2020	6	CK	278.2
Drained	2020	7	W	458.1
Drained	2020	8	W	272
Drained	2020	9	W	360.6
Drained	2020	10	W	370.5
Drained	2020	11	W	374.8
Drained	2020	12	W	338.4
Drained	2021	1	CK	264.4	5286.5	4476.7	4649.9
Drained	2021	2	CK	165.9	3952.1	3412.3	3447.9
Drained	2021	3	CK	218	3753.5	3488.7	2943.7
Drained	2021	4	CK	303.1	3488.7	4094.7	3086.3
Drained	2021	5	CK	233.9	5627.7	4288.3	3335.9
Drained	2021	6	CK	171.4	3468.3	4812.9	3697.5
Drained	2021	7	W	260.7	4125.3	3239.1	4777.2
Drained	2021	8	W	537.7	2745.1	3228.9	6162.5
Drained	2021	9	W	489.9	3254.4	3295.1	5271.2
Drained	2021	10	W	429.3	3269.7	4731.4	6727.8
Drained	2021	11	W	245.1	5062.4	5902.7	7237.1
Drained	2021	12	W	305.9	4970.7	3473.4	6478.2
Drained	2022	1	CK	364.8
Drained	2022	2	CK	218.4
Drained	2022	3	CK	244.8
Drained	2022	4	CK	435.9
Drained	2022	5	CK	282.6
Drained	2022	6	CK	199.7
Drained	2022	7	W	383.4
Drained	2022	8	W	244
Drained	2022	9	W	561.1
Drained	2022	10	W	604.9
Drained	2022	11	W	470.6
Drained	2022	12	W	388.6
Drained	2023	1	CK	396	4330.1	3732.1	3204.9
Drained	2023	2	CK	427.4	2977.1	4014.4	8671.2
Drained	2023	3	CK	252.8	4144.6	3849.1	7912
Drained	2023	4	CK	286	7851.8	2146.8	3659.1
Drained	2023	5	CK	399.2	2259.6	5508.8	1715.8
Drained	2023	6	CK	199.4	5374.5	3731.6	2361.7
Drained	2023	1	CK	502.7
Drained	2023	2	CK	243.9
Drained	2023	3	CK	348.6
Drained	2023	4	CK	316.8
Drained	2023	5	CK	440.3
Drained	2023	6	CK	291.3
Drained	2023	1	CK	539.2
Drained	2023	2	CK	251
Drained	2023	3	CK	369.4
Drained	2023	4	CK	526.4
Drained	2023	5	CK	514.5
Drained	2023	6	CK	215.6
Drained	2023	7	W	305.2	9705.3	9803.7	5530
Drained	2023	8	W	467.3	4218.1	4042.8	6685.5
Drained	2023	9	W	586.2	7593.5	4241.3	5788.3
Drained	2023	10	W	629.4	4492.6	5603.2	4431.4
Drained	2023	11	W	529.6	3520	5178.3	5105.3
Drained	2023	12	W	370.3	6909.5	5523.8	9535.8
Drained	2023	7	W	259.9
Drained	2023	8	W	811
Drained	2023	9	W	422.1
Drained	2023	10	W	346.9
Drained	2023	11	W	520.5
Drained	2023	12	W	286.7
Drained	2023	7	W	342.4
Drained	2023	8	W	341.4
Drained	2023	9	W	263.1
Drained	2023	10	W	459
Drained	2023	11	W	514.5
Drained	2023	12	W	424.8
Drained	2024	1	CK	397.6
Drained	2024	2	CK	363.5
Drained	2024	3	CK	267.8
Drained	2024	4	CK	349.1
Drained	2024	5	CK	271
Drained	2024	6	CK	161.4
Drained	2024	1	CK	497.6
Drained	2024	2	CK	202.6
Drained	2024	3	CK	328.3
Drained	2024	4	CK	560.2
Drained	2024	5	CK	411.1
Drained	2024	6	CK	266.3
Drained	2024	7	W	314.1
Drained	2024	8	W	376.8
Drained	2024	9	W	670
Drained	2024	10	W	460.8
Drained	2024	11	W	496.8
Drained	2024	12	W	497.8
Drained	2024	7	W	364.9
Drained	2024	8	W	465.8
Drained	2024	9	W	262.1
Drained	2024	10	W	377.6
Drained	2024	11	W	391.6
Drained	2024	12	W	419.5
Waterlogged	2019	1	CK	352.1	5854.8	3515.9	2099.4
Waterlogged	2019	2	CK	324.2	4591.1	3480.3	2374.5
Waterlogged	2019	3	CK	350.3	5844.6	4178.3	3225.5
Waterlogged	2019	4	CK	489.7
Waterlogged	2019	5	CK	255.2
Waterlogged	2019	6	CK	249
Waterlogged	2019	7	W	266	10150.3	4993.6	4193.6
Waterlogged	2019	8	W	307.7	7414	4728.7	5014
Waterlogged	2019	9	W	375.7	4667.5	2863.7	2012.7
Waterlogged	2019	10	W	202.9
Waterlogged	2019	11	W	300.7
Waterlogged	2019	12	W	281
Waterlogged	2020	1	CK	450.608
Waterlogged	2020	2	CK	382.64
Waterlogged	2020	3	CK	576.784
Waterlogged	2020	4	CK	304.208
Waterlogged	2020	5	CK	551.568
Waterlogged	2020	6	CK	544.112
Waterlogged	2020	7	W	335.184
Waterlogged	2020	8	W	417.184
Waterlogged	2020	9	W	582.88
Waterlogged	2020	10	W	262.256
Waterlogged	2020	11	W	250.288
Waterlogged	2020	12	W	406.336
Waterlogged	2021	1	CK	396.8	5459.7	3799.4	7099.6
Waterlogged	2021	2	CK	391.9	3921.6	3840.1	4736.5
Waterlogged	2021	3	CK	665.1	3942	3885.9	3172.9
Waterlogged	2021	4	CK	203.4	3524.3	3269.7	4598.9
Waterlogged	2021	5	CK	272.6	4232.3	4894.3	9885.4
Waterlogged	2021	6	CK	325.9	7552.9	3789.2	4614.2
Waterlogged	2021	7	W	356	5653.2	2582.1	3865.6
Waterlogged	2021	8	W	422.6	4553.1	3794.3	5052.2
Waterlogged	2021	9	W	486.9	4593.9	1517.7	4430.9
Waterlogged	2021	10	W	350.3	4074.4	6014.8	5525.9
Waterlogged	2021	11	W	444.1	4909.6	2790.9	3529.4
Waterlogged	2021	12	W	505.6	4746.6	2857.2	3931.8
Waterlogged	2022	1	CK	388.6
Waterlogged	2022	2	CK	382.7
Waterlogged	2022	3	CK	651.9
Waterlogged	2022	4	CK	251.1
Waterlogged	2022	5	CK	320.1
Waterlogged	2022	6	CK	294.4
Waterlogged	2022	7	W	465.6
Waterlogged	2022	8	W	393.8
Waterlogged	2022	9	W	505.8
Waterlogged	2022	10	W	356.4
Waterlogged	2022	11	W	465.2
Waterlogged	2022	12	W	528
Waterlogged	2023	1	CK	377.4	3155.6	5567.2	2222.6
Waterlogged	2023	2	CK	204.4	5073.7	4732.3	3017.8
Waterlogged	2023	3	CK	407.6	6563.9	8050.8	2614.3
Waterlogged	2023	4	CK	319.2	9667.6	4890.1	5738.2
Waterlogged	2023	5	CK	157.7	8030.1	3776.9	5061.4
Waterlogged	2023	6	CK	341.9	7948.1	3365	2035.9
Waterlogged	2023	1	CK	394.4
Waterlogged	2023	2	CK	244.6
Waterlogged	2023	3	CK	466.8
Waterlogged	2023	4	CK	357.4
Waterlogged	2023	5	CK	232.2
Waterlogged	2023	6	CK	247.8
Waterlogged	2023	1	CK	439.7
Waterlogged	2023	2	CK	368.1
Waterlogged	2023	3	CK	289
Waterlogged	2023	4	CK	352.7
Waterlogged	2023	5	CK	224.3
Waterlogged	2023	6	CK	299.4
Waterlogged	2023	7	W	422.9	11532.6	4579.8	5982.7
Waterlogged	2023	8	W	204.6	7050.5	6252.5	3336
Waterlogged	2023	9	W	229.1	4290.6	1907.3	3012.2
Waterlogged	2023	10	W	328.7	8503.3	5560.2	3086.1
Waterlogged	2023	11	W	603.8	5577.5	3077.3	4422.4
Waterlogged	2023	12	W	342.4	16342.8	3036	4966.7
Waterlogged	2023	7	W	344.4
Waterlogged	2023	8	W	194.8
Waterlogged	2023	9	W	369.2
Waterlogged	2023	10	W	384.4
Waterlogged	2023	11	W	510.9
Waterlogged	2023	12	W	279.3
Waterlogged	2023	7	W	493.9
Waterlogged	2023	8	W	170.4
Waterlogged	2023	9	W	415.8
Waterlogged	2023	10	W	275.3
Waterlogged	2023	11	W	425.6
Waterlogged	2023	12	W	182.8
Waterlogged	2024	1	CK	271.8
Waterlogged	2024	2	CK	299.6
Waterlogged	2024	3	CK	342.6
Waterlogged	2024	4	CK	317.8
Waterlogged	2024	5	CK	304.8
Waterlogged	2024	6	CK	251.7
Waterlogged	2024	1	CK	361.9
Waterlogged	2024	2	CK	307.4
Waterlogged	2024	3	CK	340
Waterlogged	2024	4	CK	284.6
Waterlogged	2024	5	CK	237.6
Waterlogged	2024	6	CK	256.1
Waterlogged	2024	7	W	513
Waterlogged	2024	8	W	298.2
Waterlogged	2024	9	W	318.6
Waterlogged	2024	10	W	314.3
Waterlogged	2024	11	W	451.3
Waterlogged	2024	12	W	332.7
Waterlogged	2024	7	W	405.9
Waterlogged	2024	8	W	435.3
Waterlogged	2024	9	W	394
Waterlogged	2024	10	W	392.2
Waterlogged	2024	11	W	385.2
Waterlogged	2024	12	W	266.5

## Sheet: Fig. 2c-2d,2i-2j
Site	Year	Season	Treatment	Depth (cm)	Dissolved phenols (mg L−1)		DOC/DON
					mean	se	mean	se
Waterlogged	2020	May	CK	10			11.9134	0.73586
Waterlogged	2020	August	CK	10			26.4661	0.93353
Waterlogged	2021	May	CK	10	2.1517	0.29211	19.2383	0.24412
Waterlogged	2021	June	CK	10	9.2033	0.67036
Waterlogged	2021	July	CK	10	7.9283	0.97777	27.406	3.05847
Waterlogged	2021	August	CK	10	5.505	0.85827	34.92	7.3334
Waterlogged	2022	May	CK	10			25.05	1.21544
Waterlogged	2022	June	CK	10	7.3533	0.55282	18.5267	1.26608
Waterlogged	2022	July	CK	10	4.7889	0.40486	19.8	1.48691
Waterlogged	2022	August	CK	10	3.9214	0.16802	21.6633	2.36827
Waterlogged	2023	May	CK	10	5.8967	0.67811	22.5233	2.65664
Waterlogged	2023	August	CK	10	7.7379	0.96098	21.0117	0.56128
Waterlogged	2024	May	CK	10	8.675	1.08838	32.6183	2.68034
Waterlogged	2024	August	CK	10	11.8617	2.02691	40.302	5.21688
Waterlogged	2020	May	W	10			13.4263	0.73792
Waterlogged	2020	August	W	10			26.1039	0.98185
Waterlogged	2021	May	W	10	2.11	0.24784	19.4517	0.98154
Waterlogged	2021	June	W	10	10.1817	0.54763
Waterlogged	2021	July	W	10	8.1317	0.71335	34.4733	10.4615
Waterlogged	2021	August	W	10	6.3833	0.52747	30.07	3.03162
Waterlogged	2022	May	W	10			25.9033	1.40177
Waterlogged	2022	June	W	10	7.3767	0.38465	18.1533	0.52245
Waterlogged	2022	July	W	10	6.0841	0.557	21.1167	1.01703
Waterlogged	2022	August	W	10	4.4531	0.29591	24.1517	1.89698
Waterlogged	2023	May	W	10	6.0217	0.54989	21.5167	1.42395
Waterlogged	2023	August	W	10	7.1351	0.60233	21.07	0.66258
Waterlogged	2024	May	W	10	7.58	0.61317	29.258	2.02374
Waterlogged	2024	August	W	10	12.47	0.93505	31.685	2.24565
Waterlogged	2020	May	CK	30			13.6754	0.67032
Waterlogged	2020	August	CK	30			26.3765	0.50021
Waterlogged	2021	May	CK	30	2.715	0.21907	21.855	0.59057
Waterlogged	2021	June	CK	30	7.69	0.32466
Waterlogged	2021	July	CK	30	7.0483	0.60118	27.1367	2.84744
Waterlogged	2021	August	CK	30	4.91	0.44002	30.05	3.53509
Waterlogged	2022	May	CK	30			22.55	1.24179
Waterlogged	2022	June	CK	30	6.7617	0.25889	18.2283	0.63753
Waterlogged	2022	July	CK	30	6.4234	0.27329	22.5117	1.01853
Waterlogged	2022	August	CK	30	3.819	0.28656	25.2083	1.15915
Waterlogged	2023	May	CK	30	6.5317	0.24812	23.6433	0.54435
Waterlogged	2023	August	CK	30	7.7594	0.32269	21.4217	0.6371
Waterlogged	2024	May	CK	30	8.0417	0.50893	35.5917	3.79004
Waterlogged	2024	August	CK	30	11.6417	0.96345	38.728	7.4417
Waterlogged	2020	May	W	30			14.1414	0.79577
Waterlogged	2020	August	W	30			27.4135	0.98059
Waterlogged	2021	May	W	30	2.9017	0.15365	22.7283	0.35345
Waterlogged	2021	June	W	30	6.8717	0.63841
Waterlogged	2021	July	W	30	5.8583	0.37742	34.0133	3.10224
Waterlogged	2021	August	W	30	5.5383	0.28829	28.7833	1.26373
Waterlogged	2022	May	W	30			25.3883	1.00569
Waterlogged	2022	June	W	30	6.605	0.23617	17.6617	1.54368
Waterlogged	2022	July	W	30	6.8476	0.46598	26.9317	5.66408
Waterlogged	2022	August	W	30	4.6026	0.3918	35.4883	5.08466
Waterlogged	2023	May	W	30	6.09	0.63125	21.6767	1.1448
Waterlogged	2023	August	W	30	7.1683	0.32391	22.1983	0.85824
Waterlogged	2024	May	W	30	6.1283	0.58964	29.7217	1.26816
Waterlogged	2024	August	W	30	9.45	0.4927	38.7	8.13315
Waterlogged	2020	May	CK	50			13.4895	0.3164
Waterlogged	2020	August	CK	50			26.2118	0.44349
Waterlogged	2021	May	CK	50	2.125	0.20255	23.815	1.39857
Waterlogged	2021	June	CK	50	6.5233	0.19679
Waterlogged	2021	July	CK	50	6.41	0.328	38.8425	10.758
Waterlogged	2021	August	CK	50	4.2217	0.44991	37.5083	7.38117
Waterlogged	2022	May	CK	50			.	.
Waterlogged	2022	June	CK	50	5.8517	0.16756	20.6433	3.55076
Waterlogged	2022	July	CK	50	6.7347	0.43678	22.1017	1.40668
Waterlogged	2022	August	CK	50	5.5916	0.27447	33.725	2.33117
Waterlogged	2023	May	CK	50	5	0.27429	24.6567	2.08187
Waterlogged	2023	August	CK	50	7.261	0.10863	21.4633	0.64399
Waterlogged	2024	May	CK	50	6.67	0.28448	29.5183	1.93473
Waterlogged	2024	August	CK	50	10.0267	0.45365	55.34	8.11933
Waterlogged	2020	May	W	50			14.1152	0.69405
Waterlogged	2020	August	W	50			27.0693	0.53992
Waterlogged	2021	May	W	50	2.4667	0.15886	24.8317	3.33646
Waterlogged	2021	June	W	50	6.7133	0.33317
Waterlogged	2021	July	W	50	6.6033	0.39859	27.645	3.25605
Waterlogged	2021	August	W	50	5.145	0.23672	34.102	2.64233
Waterlogged	2022	May	W	50			22.3367	0.97918
Waterlogged	2022	June	W	50	6.2517	0.20772	16.215	0.90641
Waterlogged	2022	July	W	50	6.4706	0.43738	26.7033	4.15806
Waterlogged	2022	August	W	50	5.2933	0.32697	30.4217	2.41451
Waterlogged	2023	May	W	50	4.7867	0.38338	22.085	1.17444
Waterlogged	2023	August	W	50	6.7252	0.30516	21.6033	0.23184
Waterlogged	2024	May	W	50	6.1083	0.27674	36.7317	3.27009
Waterlogged	2024	August	W	50	9.095	0.456	50.17	6.54684
Drained	2020	May	CK	10			13.1635	1.67933
Drained	2020	August	CK	10			20.0002	0.42746
Drained	2021	May	CK	10	2.1717	0.22849	15.96	0.6838
Drained	2021	June	CK	10	6.0233	0.64046	20.966	2.55093
Drained	2021	July	CK	10	5.135	0.54285	16.954	0.55501
Drained	2021	August	CK	10	4.7567	0.51847	22.17	1.18323
Drained	2022	May	CK	10			12.7725	3.44024
Drained	2022	June	CK	10	4.725	0.39819	9.3767	2.25763
Drained	2022	July	CK	10	6.0648	0.72566	20.296	2.47604
Drained	2022	August	CK	10	5.6409	0.64013	17.5783	1.4183
Drained	2023	May	CK	10	3.6833	0.46125	21.0167	2.63668
Drained	2023	August	CK	10	7.0661	0.79825	15.855	2.63798
Drained	2024	May	CK	10	8.3983	1.35884	21.6017	0.54673
Drained	2024	August	CK	10	9.8183	1.30908	18.8633	0.69269
Drained	2020	May	W	10			13.9485	0.96401
Drained	2020	August	W	10			21.924	0.57692
Drained	2021	May	W	10	2.5667	0.47115	12.335	4.05231
Drained	2021	June	W	10	6.09	0.72073	20.3675	5.45741
Drained	2021	July	W	10	6.412	0.75881	20.6575	4.05411
Drained	2021	August	W	10	6.105	0.91552	20.468	1.93975
Drained	2022	May	W	10			7.64	1.85083
Drained	2022	June	W	10	5.3383	0.44978	7.944	2.00408
Drained	2022	July	W	10	7.656	1.17378	25.734	5.97081
Drained	2022	August	W	10	6.5271	1.0993	19.2983	1.48681
Drained	2023	May	W	10	3.7283	0.45792	28.4867	2.87415
Drained	2023	August	W	10	8.5171	0.7256	35.265	9.732
Drained	2024	May	W	10	10.94	1.45447	25.344	1.11793
Drained	2024	August	W	10	14.5883	1.48923	22.6583	0.97994
Drained	2020	May	CK	30			13.0948	1.3376
Drained	2020	August	CK	30			22.9647	1.17708
Drained	2021	May	CK	30	2.6717	0.1711	18.3783	1.36728
Drained	2021	June	CK	30	6.8633	0.70659	20.8233	1.37307
Drained	2021	July	CK	30	6.2617	0.57114	19.0233	0.80342
Drained	2021	August	CK	30	5.4017	0.53734	20.942	1.54808
Drained	2022	May	CK	30			15.955	3.19697
Drained	2022	June	CK	30	5.4583	0.17532	16.6333	1.34663
Drained	2022	July	CK	30	6.1425	0.56705	23.0533	4.29143
Drained	2022	August	CK	30	5.1054	0.29575	19.46	1.67344
Drained	2023	May	CK	30	5.204	0.44766	20.4717	2.23804
Drained	2023	August	CK	30	6.6246	0.78793	18.402	0.88458
Drained	2024	May	CK	30	9.6217	0.56921	23.38	0.80806
Drained	2024	August	CK	30	13.3717	0.85426	24.6333	2.28509
Drained	2020	May	W	30			13.594	1.12786
Drained	2020	August	W	30			23.3773	0.68463
Drained	2021	May	W	30	2.3817	0.26998	20.004	1.40405
Drained	2021	June	W	30	6.59	0.67385	20.6917	3.19962
Drained	2021	July	W	30	6.2	0.54096	16.485	3.98995
Drained	2021	August	W	30	5.5983	0.38577	19.7	0.45905
Drained	2022	May	W	30			15.154	2.5837
Drained	2022	June	W	30	5.3133	0.51124	15.4933	1.22328
Drained	2022	July	W	30	5.6832	0.43029	27.522	3.39688
Drained	2022	August	W	30	4.8376	0.44144	17.0583	1.55302
Drained	2023	May	W	30	4.8567	0.56363	21.2883	2.20138
Drained	2023	August	W	30	5.3549	0.49695	16.5825	3.91098
Drained	2024	May	W	30	7.9567	0.60971	22.465	1.31359
Drained	2024	August	W	30	11.6933	1.16845	22.2583	0.50601
Drained	2020	May	CK	50			16.7982	1.08972
Drained	2020	August	CK	50			23.8929	0.73693
Drained	2021	May	CK	50	2.5317	0.29648	20.6183	0.80051
Drained	2021	June	CK	50	7.7283	0.70047	22.6733	1.80211
Drained	2021	July	CK	50	6.9667	0.52342	18.5517	0.56123
Drained	2021	August	CK	50	5.48	0.42438	22.275	0.95546
Drained	2022	May	CK	50			19.8533	1.48366
Drained	2022	June	CK	50	5.4983	0.25266	19.395	1.0302
Drained	2022	July	CK	50	6.6987	0.65466	25.1917	2.77177
Drained	2022	August	CK	50	6.2593	0.5733	19.7533	1.05365
Drained	2023	May	CK	50	4.8	0.50651	20.0583	0.90811
Drained	2023	August	CK	50	6.1987	0.48541	20.69	0.60014
Drained	2024	May	CK	50	6.8667	0.49657	23.6217	0.72758
Drained	2024	August	CK	50	10.73	0.40014	24.5117	1.89993
Drained	2020	May	W	50			16.1924	1.1911
Drained	2020	August	W	50			23.1087	0.58443
Drained	2021	May	W	50	2.612	0.215	19.9533	0.72694
Drained	2021	June	W	50	6.65	0.36998	18.4633	1.49336
Drained	2021	July	W	50	5.7433	0.27017	19.7867	1.39716
Drained	2021	August	W	50	5.285	0.29145	19.5867	0.61788
Drained	2022	May	W	50			20.7983	0.95534
Drained	2022	June	W	50	5.24	0.33433	18.2217	0.97632
Drained	2022	July	W	50	5.7156	0.31946	22.4267	1.80895
Drained	2022	August	W	50	5.2329	0.36942	18.7733	1.27288
Drained	2023	May	W	50	4.6017	0.42997	19.4483	1.24039
Drained	2023	August	W	50	6.5063	0.54305	18.9683	1.50129
Drained	2024	May	W	50	7.24	0.76665	24.8783	0.49148
Drained	2024	August	W	50	11.8083	1.16215	23.115	1.07475

## Sheet: Fig. 2e-2f, 2k-2l
Site	Season	Year	Treatment	Depth (cm)	NOSC	AImod	Microbial-derived aliphatics
Waterlogged	May	2020	CK	10	-0.012	0.37	0.0826
Waterlogged	May	2020	CK	30	-0.043	0.37	0.0882
Waterlogged	May	2020	CK	50	-0.108	0.36	0.119
Waterlogged	August	2020	CK	10	0.053	0.39	0.068
Waterlogged	August	2020	CK	30	0.062	0.39	0.0695
Waterlogged	August	2020	CK	50	0.023	0.39	0.0524
Waterlogged	May	2021	CK	10	-0.044	0.37	0.0491
Waterlogged	May	2021	CK	30	-0.02	0.38	0.0305
Waterlogged	May	2021	CK	50	-0.016	0.38	0.0323
Waterlogged	August	2021	CK	10	0.076	0.39	0.027
Waterlogged	August	2021	CK	30	0.078	0.39	0.0237
Waterlogged	August	2021	CK	50	0.044	0.4	0.0253
Waterlogged	May	2022	CK	10	0.134	0.41	0.0254
Waterlogged	May	2022	CK	30	0.023	0.4	0.0319
Waterlogged	May	2022	CK	50	-0.013	0.38	0.0318
Waterlogged	August	2022	CK	10	0.077	0.4	0.0247
Waterlogged	August	2022	CK	30	-0.031	0.39	0.0319
Waterlogged	August	2022	CK	50	-0.008	0.39	0.0263
Waterlogged	May	2020	W	10	-0.045	0.36	0.108
Waterlogged	May	2020	W	30	0.044	0.39	0.0544
Waterlogged	May	2020	W	50	-0.044	0.37	0.0707
Waterlogged	August	2020	W	10	-0.054	0.36	0.0775
Waterlogged	August	2020	W	30	0.044	0.39	0.0568
Waterlogged	August	2020	W	50	0.005	0.39	0.0652
Waterlogged	May	2021	W	10	-0.071	0.37	0.0486
Waterlogged	May	2021	W	30	-0.05	0.39	0.0328
Waterlogged	May	2021	W	50	-0.078	0.38	0.0327
Waterlogged	August	2021	W	10	-0.002	0.39	0.0322
Waterlogged	August	2021	W	30	0.086	0.41	0.0236
Waterlogged	August	2021	W	50	0.037	0.39	0.0237
Waterlogged	May	2022	W	10	-0.001	0.39	0.0403
Waterlogged	May	2022	W	30	0.011	0.4	0.031
Waterlogged	May	2022	W	50	-0.0172	0.38	0.0233
Waterlogged	August	2022	W	10	0.017	0.39	0.0265
Waterlogged	August	2022	W	30	-0.003	0.39	0.0268
Waterlogged	August	2022	W	50	-0.006	0.39	0.025
Drained	May	2020	CK	10	0.04	0.39	0.0651
Drained	May	2020	CK	30	-0.026	0.38	0.0915
Drained	May	2020	CK	50	0.001	0.38	0.0639
Drained	August	2020	CK	10	0.178	0.4	0.069
Drained	August	2020	CK	30	0.131	0.4	0.0569
Drained	August	2020	CK	50	0.133	0.38	0.0519
Drained	May	2021	CK	10	0.014	0.39	0.0313
Drained	May	2021	CK	30	-0.007	0.38	0.0258
Drained	May	2021	CK	50	-0.043	0.37	0.0271
Drained	August	2021	CK	10	0.151	0.41	0.012
Drained	August	2021	CK	30	0.117	0.4	0.0136
Drained	August	2021	CK	50	0.056	0.39	0.0179
Drained	May	2022	CK	10	0.113	0.41	0.0157
Drained	May	2022	CK	30	0.084	0.4	0.0128
Drained	May	2022	CK	50	0.032	0.38	0.0203
Drained	August	2022	CK	10	0.306	0.39	0.0178
Drained	August	2022	CK	30	0.222	0.38	0.0201
Drained	August	2022	CK	50	0.117	0.37	0.0223
Drained	May	2020	W	10	0.152	0.41	0.0171
Drained	May	2020	W	30	0.124	0.41	0.0199
Drained	May	2020	W	50	0.082	0.39	0.0245
Drained	August	2020	W	10	0.192	0.44	0.0367
Drained	August	2020	W	30	0.079	0.41	0.0609
Drained	August	2020	W	50	0.139	0.39	0.0443
Drained	May	2021	W	10	0.026	0.44	0.0095
Drained	May	2021	W	30	0.014	0.42	0.0119
Drained	May	2021	W	50	-0.006	0.39	0.0159
Drained	August	2021	W	10	0.167	0.43	0.0122
Drained	August	2021	W	30	0.143	0.41	0.0119
Drained	August	2021	W	50	0.098	0.4	0.0138
Drained	May	2022	W	10	0.127	0.42	0.0139
Drained	May	2022	W	30	0.14	0.42	0.0119
Drained	May	2022	W	50	0.103	0.41	0.013
Drained	August	2022	W	10	0.282	0.44	0.0075
Drained	August	2022	W	30	0.277	0.43	0.0115
Drained	August	2022	W	50	0.197	0.4	0.0131

## Sheet: Fig. 3a-3f, 3i-3n
Site	Year	Season	Treatment	Depth (cm)	Fe2+ (mg L−1)		Fe3+ (mg L−1)		Mn2+ (mg L−1)		Ca2+ (mg L−1)		Mg2+ (mg L−1)		Na+ (mg L−1)
					mean	se	mean	se	mean	se	mean	se	mean	se	mean	se
Waterlogged	2020	May	CK	10	0.5416	0.09897	3.5233	0.96566	0.48	0.08355	12.155	2.06648	3.3183	0.5993	6.41	0.35855
Waterlogged	2020	August	CK	10	9.9533	2.76514	15.6367	2.71602	1.02	0.18388	26.1833	5.68326	5.8683	1.30463	2.46	0.58557
Waterlogged	2021	May	CK	10	0.585	0.12189	2.315	1.25346	0.2233	0.04602	7.2183	1.39022	2.4567	0.61319	2.51	0.39774
Waterlogged	2021	June	CK	10	7.7067	1.95604	20.0033	3.71659	1.0233	0.21272	20.805	2.61534	5.1617	0.92174	2.8483	0.50829
Waterlogged	2021	July	CK	10	13.1183	3.25942	25.462	7.23987	0.9733	0.19709	31.2783	4.84809	5.4167	1.21884	1.96	0.37589
Waterlogged	2021	August	CK	10	4.014	1.51888	36.321	6.47131	0.84	0.13364	20.7833	2.36536	4.1083	0.623	2.2017	0.39911
Waterlogged	2022	May	CK	10	4.0133	1.51869	36.32	6.47041	0.5	0.16955	12.8683	2.24289	2.7383	0.54262	3.525	0.39069
Waterlogged	2022	June	CK	10	3.9983	0.71066	28.0917	7.88989	0.7167	0.20404	19.1667	2.87716	2.6883	0.36398	3.3183	0.36454
Waterlogged	2022	July	CK	10	1.9067	0.45756	7.03	3.59514	0.6167	0.27337	10.22	2.68305	2.285	0.67023	2.87	0.52861
Waterlogged	2022	August	CK	10	0.9583	0.24974	4.7383	1.89918	0.535	0.09834	7.8883	1.00699	1.9033	0.31517	1.65	0.29135
Waterlogged	2023	May	CK	10	1.4293	0.42504	7.4512	3.54323	0.5133	0.1685	15.02	1.55221	2.2633	0.22941	2.765	0.26603
Waterlogged	2023	August	CK	10	1.125	0.28218	8.5517	4.3914	0.555	0.20031	14.5417	3.24964	2.4367	0.41626	2.4467	0.47727
Waterlogged	2024	May	CK	10	1.42	0.77828	24.3283	7.65871	0.7083	0.16049	17.7883	1.79233	4.225	0.51733	2.8733	0.20436
Waterlogged	2024	August	CK	10	2.324	0.62876	15.7317	6.17577	1.0833	0.26256	30.7917	3.95519	7.1417	1.27446	4.2217	0.38643
Waterlogged	2020	May	W	10	1.1485	0.27623	9.4483	2.69684	1.4817	0.45354	16.87	1.93683	4.6917	0.76194	7.055	0.32925
Waterlogged	2020	August	W	10	15.5357	5.63945	17.4755	5.2607	3.3367	0.80437	37.8	4.31532	7.785	0.45117	3.73	0.22177
Waterlogged	2021	May	W	10	0.36	0.09459	1.14	0.343	0.4467	0.14231	6.6733	0.53074	1.19	0.17594	2.5467	0.22898
Waterlogged	2021	June	W	10	12.0317	2.13576	16.825	1.79182	2.175	0.6103	21.3567	3.377	4.275	0.73493	3.2167	0.29574
Waterlogged	2021	July	W	10	19.045	4.89246	29.3283	7.06599	2.2417	0.60607	32.555	4.28745	4.1317	0.37071	2.34	0.27237
Waterlogged	2021	August	W	10	12.399	4.2014	35.7447	5.65751	1.8633	0.54483	22.575	3.58484	4.37	0.95561	2.8883	0.33329
Waterlogged	2022	May	W	10	12.3967	4.20089	35.7483	5.65787	0.695	0.27347	13.56	1.52167	3.1817	0.63334	3.8783	0.20002
Waterlogged	2022	June	W	10	5.6317	2.03144	33.4583	9.3951	1.4317	0.4585	22.6	4.87116	5.26	1.27002	3.8717	0.22495
Waterlogged	2022	July	W	10	4.0067	1.39585	23.355	10.6892	1.355	0.37195	13.7067	1.83922	4.075	0.64009	3.395	0.18193
Waterlogged	2022	August	W	10	1.365	0.51441	8.295	3.17024	0.9283	0.14736	11.9883	2.6455	2.6617	0.25536	2.2517	0.28974
Waterlogged	2023	May	W	10	1.634	0.29978	9.2297	2.71928	0.1583	0.04989	25.5683	13.4202	4.0083	1.47605	3.5017	0.58253
Waterlogged	2023	August	W	10	2.7567	0.81869	10.3483	3.79161	0.825	0.21754	13.6483	1.42849	2.69	0.39835	2.5683	0.23234
Waterlogged	2024	May	W	10	2.4	0.97033	14.2917	6.17768	1.0683	0.4805	15.1583	1.87759	2.84	0.46643	2.695	0.14516
Waterlogged	2024	August	W	10	4.3	0.92872	20.388	10.5022	2.2817	0.93802	30.7633	2.73356	5.0383	0.39237	4.48	0.39734
Waterlogged	2020	May	CK	30	1.3358	0.21495	11.2767	2.09791	0.4567	0.07813	17.6	2.68735	4.285	0.56072	6.0817	0.35578
Waterlogged	2020	August	CK	30	13.7885	3.71539	12.9973	2.29121	0.7733	0.14426	27.25	2.79564	6.3717	0.80738	3.78	0.21684
Waterlogged	2021	May	CK	30	0.8167	0.07415	6.3483	1.01455	0.29	0.07137	11.9817	1.88753	2.095	0.26442	3.2	0.25252
Waterlogged	2021	June	CK	30	9.1533	2.81598	11.9533	1.41339	0.6167	0.1344	20.4017	2.11643	4.0267	0.42912	3.9767	0.31873
Waterlogged	2021	July	CK	30	11.2267	3.67815	13.578	1.88463	0.625	0.14633	29.945	3.07299	4.0433	0.43749	2.88	0.23397
Waterlogged	2021	August	CK	30	5.8238	2.62855	31.5638	5.28102	0.6833	0.16733	26.285	2.74336	4.575	0.4908	3.9517	0.43001
Waterlogged	2022	May	CK	30	5.8233	2.6287	31.5633	5.2808	0.3833	0.08913	15.215	2.35658	2.7717	0.49715	4.1317	0.67959
Waterlogged	2022	June	CK	30	3.2367	0.39889	28.7567	5.06255	0.5183	0.12836	21.7517	2.64486	3.0583	0.3939	4.0167	0.36111
Waterlogged	2022	July	CK	30	4.59	0.45165	24.735	5.54368	0.6933	0.2138	20.5617	2.98453	3.2067	0.40322	4.1583	0.3715
Waterlogged	2022	August	CK	30	3.06	1.14846	6.1967	1.58808	0.3717	0.08538	11.84	1.57254	1.9283	0.24821	2.6233	0.3569
Waterlogged	2023	May	CK	30	2.0318	0.22605	12.969	2.05938	0.2383	0.05856	12.1667	2.2849	2.2183	0.37301	2.8717	0.289
Waterlogged	2023	August	CK	30	2.93	0.66813	11.7017	2.17808	0.53	0.14213	22.0283	2.85657	3.415	0.47762	3.5833	0.36798
Waterlogged	2024	May	CK	30	1.2117	0.40625	21.04	3.90474	0.45	0.08824	17.9167	1.8654	2.765	0.43124	3.01	0.35943
Waterlogged	2024	August	CK	30	5.3633	0.39235	16.625	3.06521	0.8517	0.18957	35.1033	3.56793	5.685	0.77503	5.32	0.42061
Waterlogged	2020	May	W	30	1.5492	0.38007	13.3583	3.70904	0.5483	0.11802	21.6867	2.35624	4.93	0.61281	5.7867	0.31247
Waterlogged	2020	August	W	30	12.3743	1.67123	11.5488	2.48277	0.8033	0.15342	27.79	2.05765	6.335	0.56349	3.8517	0.25362
Waterlogged	2021	May	W	30	1.385	0.24406	12.175	2.44371	0.315	0.09912	13.665	1.31565	2.3467	0.2164	2.8017	0.23373
Waterlogged	2021	June	W	30	5.035	1.312	13.95	2.9346	0.58	0.14855	22.0633	1.55068	4.3383	0.16726	3.83	0.10994
Waterlogged	2021	July	W	30	8.1967	1.92406	13.7333	4.30032	0.57	0.14796	31.59	2.25827	4.2133	0.14901	2.765	0.09018
Waterlogged	2021	August	W	30	5.4958	1.95136	34.8103	6.21128	0.66	0.16707	29.535	2.08356	4.915	0.21849	3.9917	0.29235
Waterlogged	2022	May	W	30	5.495	1.95019	34.81	6.21194	0.3567	0.11158	13.78	2.37799	2.4933	0.24425	3.4933	0.46976
Waterlogged	2022	June	W	30	4.6567	0.98767	24.7483	7.82641	0.465	0.13423	23.845	2.68379	2.96	0.12477	4.1667	0.24206
Waterlogged	2022	July	W	30	5.2983	0.74167	27.9117	7.25851	0.6783	0.18192	23.3067	1.83873	3.3717	0.14822	4.17	0.26771
Waterlogged	2022	August	W	30	5.6267	2.10738	17.5633	4.90224	0.5767	0.17914	18.9967	1.06929	2.9983	0.2457	3.74	0.29999
Waterlogged	2023	May	W	30	2.1797	0.35616	11.9315	3.03597	0.1633	0.04638	11.3083	1.27855	2.3283	0.20854	2.85	0.2789
Waterlogged	2023	August	W	30	3.395	0.75935	13.2483	2.87787	0.5017	0.14319	22.3817	1.1627	3.3167	0.32609	3.6533	0.19514
Waterlogged	2024	May	W	30	1.3517	0.52144	14.85	6.6202	0.37	0.09455	16.8983	0.99394	2.5733	0.24648	3.155	0.25151
Waterlogged	2024	August	W	30	4.4817	0.76781	13.65	4.78214	0.765	0.21901	32.7983	1.93029	5.3133	0.33738	4.865	0.33217
Waterlogged	2020	May	CK	50	1.2621	0.1614	10.5567	1.57542	0.3283	0.06705	22.0433	3.0348	4.3817	0.37041	6.25	0.38817
Waterlogged	2020	August	CK	50	7.367	1.44664	6.4577	1.29578	0.3667	0.11099	24.4233	2.68948	6.3217	0.45513	4.0117	0.24017
Waterlogged	2021	May	CK	50	0.9933	0.15401	9.0967	2.04407	0.33	0.13976	20.7433	4.12348	3.5617	0.51772	3.845	0.40412
Waterlogged	2021	June	CK	50	5.2467	0.7875	6.6167	1.23158	0.3267	0.10908	19.3117	2.22318	4.1017	0.2796	4.0733	0.29057
Waterlogged	2021	July	CK	50	7.7633	0.97411	5.054	1.42291	0.305	0.10538	26.515	3.24077	3.9283	0.25147	3.0167	0.2379
Waterlogged	2021	August	CK	50	1.907	0.51428	22.9297	3.85048	0.3867	0.13537	26.53	3.06415	5.2667	0.29946	4.5417	0.54804
Waterlogged	2022	May	CK	50	1.9083	0.5142	22.9283	3.85035	.	.	.	.	.	.	.	.
Waterlogged	2022	June	CK	50	3.445	0.51867	13.755	3.00059	0.27	0.10007	20.345	2.66387	3.21	0.32459	4.2217	0.42969
Waterlogged	2022	July	CK	50	4.66	0.59869	17.73	3.33066	0.435	0.15368	23.56	3.11738	4.1033	0.19495	4.9133	0.41724
Waterlogged	2022	August	CK	50	9.2433	1.11015	12.4483	2.12134	0.4417	0.16036	23.6617	3.04881	3.7183	0.25214	4.2267	0.35945
Waterlogged	2023	May	CK	50	1.8265	0.19059	8.568	1.59599	0.1883	0.0525	10.4833	2.81636	1.8717	0.44224	2.63	0.388
Waterlogged	2023	August	CK	50	2.4833	0.34761	8.53	1.72381	0.3367	0.12619	23.9833	2.812	4.25	0.27503	4.08	0.31504
Waterlogged	2024	May	CK	50	0.9117	0.28434	13.21	3.22021	0.25	0.07367	17.6867	2.10022	2.9133	0.30202	3.3733	0.34878
Waterlogged	2024	August	CK	50	3.7783	0.87499	8.12	1.51027	0.5017	0.16768	33.95	3.54009	5.9167	0.3448	5.7483	0.36539
Waterlogged	2020	May	W	50	1.5682	0.19753	13.5417	1.92756	0.4283	0.08052	22.5167	1.25486	5.1017	0.31602	6.4583	0.282
Waterlogged	2020	August	W	50	8.7755	0.83055	5.5642	0.98194	0.4067	0.06849	21.1117	0.81311	5.8867	0.35088	3.65	0.18662
Waterlogged	2021	May	W	50	1.055	0.16643	9.0683	1.25705	0.285	0.04485	19.4717	1.68048	4.0383	0.24947	4.0633	0.15947
Waterlogged	2021	June	W	50	5.135	0.69593	6.4883	0.78568	0.295	0.03677	17.2717	1.44043	3.9917	0.14242	3.9183	0.15016
Waterlogged	2021	July	W	50	7.3817	0.74522	3.654	0.7188	0.27	0.02864	23.1217	1.67593	3.885	0.09753	2.8033	0.10304
Waterlogged	2021	August	W	50	1.576	0.20085	21.4372	2.33278	0.3233	0.0348	22.7633	1.45861	4.9733	0.15951	4.15	0.25603
Waterlogged	2022	May	W	50	1.5783	0.20089	21.4333	2.33353	0.195	0.03622	10.8283	0.90473	2.65	0.24936	3.3767	0.22667
Waterlogged	2022	June	W	50	2.905	0.60949	12.4933	3.1845	0.22	0.03276	17.6483	1.61249	3.1467	0.15905	4.0433	0.10645
Waterlogged	2022	July	W	50	4.46	0.4773	14.73	2.78876	0.345	0.03871	18.895	1.70985	3.6883	0.13308	4.345	0.26904
Waterlogged	2022	August	W	50	8.6783	1.2172	11.855	1.46535	0.3583	0.04191	19.7217	1.52261	3.635	0.18326	4.1233	0.12255
Waterlogged	2023	May	W	50	1.89	0.26793	7.0827	1.18676	0.555	0.24715	21.29	7.55574	4.065	1.50973	3.1583	0.39786
Waterlogged	2023	August	W	50	2.5867	0.2975	7.0167	1.26315	0.2967	0.06474	21.2783	1.83756	4.345	0.32269	4.3133	0.40356
Waterlogged	2024	May	W	50	1.39	0.4545	11.9267	3.0731	0.2133	0.0373	15.7933	1.48005	3.035	0.15028	3.1217	0.13194
Waterlogged	2024	August	W	50	3.6117	0.43147	6.925	0.97105	0.4017	0.06058	30	2.19256	5.8133	0.17052	5.4683	0.32426
Drained	2020	May	CK	10	0.1893	0.01466	0.44	0.35	0.0683	0.03572	8.8583	1.20981	3.635	0.27703	4.1867	0.17252
Drained	2020	August	CK	10	0.7687	0.37354	0.6364	0.37678	0.1517	0.0712	9.2733	0.95195	4.7283	1.03096	0.7	0.20624
Drained	2021	May	CK	10	0.095	0.02975	0.0175	0.01436	0.0167	0.00989	10.2333	2.26125	3.4867	0.57549	1.725	0.22122
Drained	2021	June	CK	10	0.3183	0.07129	0.35	0.35	0.13	0.05791	9.4867	2.14399	3.2933	0.70936	1.2	0.17226
Drained	2021	July	CK	10	0.2583	0.07007	0.5	.	0.05	0.0291	10.8383	1.93717	3.1467	0.54961	0.6617	0.1032
Drained	2021	August	CK	10	0.091	0.03041	0.5075	0.24977	0.0683	0.034	9.675	0.59612	3.185	0.43171	0.745	0.13286
Drained	2022	May	CK	10	0.15	0.02733	0.48	0.23629	0.0183	0.00872	13.5783	3.06573	3.6767	0.39251	2.3417	0.19234
Drained	2022	June	CK	10	0.13	0.0383	0.016	0.01631	0.0083	0.00477	16.0067	3.89197	3.74	0.60563	2.2833	0.12409
Drained	2022	July	CK	10	0.14	0.04389	0.078	0.02596	0.0567	0.01783	12.875	3.29777	3.9367	0.8534	1.6333	0.22015
Drained	2022	August	CK	10	0.1017	0.03506	0.04	0.01291	0.0167	0.00494	9.535	1.23409	3.6233	0.72425	0.9183	0.14632
Drained	2023	May	CK	10	0.1878	0.03416	0.279	0.07356	0.0583	0.03936	16.3467	4.90231	4.2033	1.48533	2.5333	0.38804
Drained	2023	August	CK	10	0.1983	0.05712	0.098	0.05834	0.0683	0.02469	19.2083	9.08361	5.3417	2.16842	1.555	0.45444
Drained	2024	May	CK	10	0.1783	0.04316	1.05	0.88036	0.0717	0.04564	9.5017	1.07401	2.9433	1.04309	1.2883	0.16308
Drained	2024	August	CK	10	0.4483	0.14291	1.265	0.55354	0.2	0.09963	17.725	1.62999	4.1333	0.66201	2.6233	0.35533
Drained	2020	May	W	10	0.1785	0.00216	0.03	0.01	0.0233	0.00989	12.6733	3.2713	4.45	0.94704	4.495	0.31122
Drained	2020	August	W	10	0.3868	0.0858	0.0142	0.00585	0.0483	0.02072	10.625	0.95435	4.815	0.6918	0.6767	0.13747
Drained	2021	May	W	10	0.1733	0.09401	0.0125	0.0075	0.005	0.00224	17.865	6.11562	4.8	1.11718	2.3233	0.62813
Drained	2021	June	W	10	0.2167	0.02789	0.2	0.19	0.0467	0.01453	11.6917	2.81212	3.195	0.45349	1.56	0.27319
Drained	2021	July	W	10	0.17	0.02864	0.05	.	0.0333	0.01382	21.3967	6.16836	4.9833	0.62676	1.1617	0.11438
Drained	2021	August	W	10	0.1293	0.07125	0.0913	0.03377	0.0133	0.00211	11.7483	2.12347	3.8067	0.77821	0.96	0.18323
Drained	2022	May	W	10	0.155	0.05143	0.0867	0.03201	0.0117	0.00401	24.6433	6.97091	4.5767	0.94194	2.9667	0.31712
Drained	2022	June	W	10	0.1733	0.05667	1.0333	0.86357	0.0433	0.03739	25.63	9.0137	5.6183	1.02197	2.77	0.19589
Drained	2022	July	W	10	0.395	0.08747	0.122	0.06822	0.0517	0.03229	10.5383	1.29785	3.8617	0.6493	1.81	0.19476
Drained	2022	August	W	10	0.1483	0.06421	0.085	0.03969	0.03	0.01807	8.865	1.39846	4.03	1.16266	0.9883	0.22034
Drained	2023	May	W	10	0.213	0.02782	0.1712	0.0559	0.115	0.04975	27.57	8.74449	5.245	1.40086	3.4925	0.66342
Drained	2023	August	W	10	0.2733	0.0741	0.1633	0.06955	0.0283	0.00872	23.3417	7.11098	4.5067	0.95942	2.0917	0.45664
Drained	2024	May	W	10	0.26	0.04465	0.238	0.12159	0.05	0.03812	14.33	3.60085	2.8733	0.68636	2.0067	0.5708
Drained	2024	August	W	10	0.6567	0.13703	0.83	0.35875	0.1483	0.05974	19.2133	2.00924	4.0617	0.39395	3.1783	0.23558
Drained	2020	May	CK	30	0.3547	0.09612	2.046	1.06904	0.23	0.05073	11.3883	1.19374	3	0.30185	4.8117	0.22756
Drained	2020	August	CK	30	2.8197	0.6394	4.1753	1.68858	0.4133	0.08464	18.6983	1.68136	5.1383	0.4273	2.7083	0.38226
Drained	2021	May	CK	30	0.8283	0.45276	0.636	0.44401	0.125	0.03981	8.955	1.08335	2.065	0.33453	2.0233	0.27645
Drained	2021	June	CK	30	1.185	0.2796	2.125	0.99448	0.2583	0.05102	12.97	0.99639	3.3633	0.42942	2.2217	0.23474
Drained	2021	July	CK	30	1.3433	0.30674	2.7975	1.36777	0.2233	0.062	16.09	1.73674	3.0767	0.51823	1.5417	0.22983
Drained	2021	August	CK	30	0.3883	0.08732	2.0662	0.85798	0.2467	0.06662	15.4233	1.61666	3.6067	0.51287	2.0133	0.32735
Drained	2022	May	CK	30	0.445	0.08257	1.955	0.81187	0.095	0.0408	10.4883	1.444	2.2833	0.25252	2.3317	0.26641
Drained	2022	June	CK	30	0.3533	0.0981	1.0767	0.58	0.1483	0.04854	13.3667	1.39	2.5083	0.31311	2.565	0.28859
Drained	2022	July	CK	30	0.4383	0.16447	0.6217	0.31263	0.2717	0.08773	11.9483	0.76679	2.785	0.30468	2.35	0.28381
Drained	2022	August	CK	30	0.0733	0.01994	0.1933	0.09739	0.16	0.06491	9.9767	0.87313	3.1267	0.6292	2.185	0.30403
Drained	2023	May	CK	30	0.3907	0.08394	0.866	0.4868	0.1333	0.0569	18.135	5.83845	4.7583	1.81015	2.4917	0.28544
Drained	2023	August	CK	30	0.1883	0.05082	0.2067	0.08857	0.135	0.045	14.9	3.31325	2.94	0.68702	2.78	0.38179
Drained	2024	May	CK	30	0.415	0.12987	2.435	1.25303	0.2067	0.05364	14.7667	0.78809	2.6283	0.23326	2.535	0.23164
Drained	2024	August	CK	30	1.6883	0.69896	4.47	2.03211	0.385	0.10914	28.12	2.44242	5.075	0.43629	4.7067	0.2918
Drained	2020	May	W	30	0.245	0.02038	0.6283	0.19845	0.2017	0.06242	13.6567	1.29295	3.8083	0.57494	5.055	0.33088
Drained	2020	August	W	30	2.4037	0.4586	1.396	0.60573	0.3267	0.08917	18.3967	1.89216	5.77	0.47488	2.23	0.21241
Drained	2021	May	W	30	0.5483	0.18056	0.18	0.12	0.13	0.05404	12.45	2.02689	3.2733	0.72068	2.3183	0.26218
Drained	2021	June	W	30	0.8383	0.25565	1.26	0.71906	0.2467	0.05289	20.1967	4.55542	4.99	1.05708	2.6717	0.43275
Drained	2021	July	W	30	0.9133	0.33432	0.798	0.55474	0.175	0.05789	19.21	1.95505	3.7017	0.49243	1.6617	0.17194
Drained	2021	August	W	30	0.2438	0.07973	1.0504	0.6085	0.1683	0.0658	19.34	3.59964	4.4033	0.77063	2.0883	0.24635
Drained	2022	May	W	30	0.3083	0.07547	0.994	0.57562	0.16	0.05727	13.5133	1.35143	3.2633	0.54777	2.7667	0.20918
Drained	2022	June	W	30	0.2517	0.05747	0.55	0.3517	0.1033	0.05123	15.5383	2.17925	2.87	0.51233	2.7467	0.16078
Drained	2022	July	W	30	0.4	0.08748	0.47	0.30296	0.2167	0.0809	14.075	2.57673	3.0967	0.57653	2.835	0.21088
Drained	2022	August	W	30	0.1167	0.03938	0.1033	0.058	0.1217	0.063	13.2867	2.14127	3.1117	0.47662	2.1633	0.24159
Drained	2023	May	W	30	0.4245	0.06822	0.5124	0.23682	0.1183	0.04909	17.5733	3.04488	3.9967	0.80515	3.0383	0.30194
Drained	2023	August	W	30	0.205	0.03603	0.1333	0.06265	0.06	0.01095	25.36	8.51753	3.8983	1.1434	2.6483	0.4019
Drained	2024	May	W	30	0.33	0.07501	1.515	0.84507	0.1833	0.05863	14.735	1.32674	2.7217	0.46626	2.76	0.20599
Drained	2024	August	W	30	1.735	0.63561	1.318	0.376	0.3183	0.09604	26.61	2.61139	5.4483	0.86293	4.7833	0.24686
Drained	2020	May	CK	50	0.494	0.07976	3.06	0.77833	0.25	0.02098	18.6933	1.53054	4.1267	0.52424	5.7667	0.26923
Drained	2020	August	CK	50	2.2583	0.32815	2.7173	0.39173	0.2983	0.02522	21.6633	1.86718	6.5067	0.73311	3.3917	0.27466
Drained	2021	May	CK	50	1.5367	0.43981	1.225	0.34235	0.22	0.01862	19.995	2.3517	4.8333	0.5528	3.66	0.48238
Drained	2021	June	CK	50	1.5067	0.18667	2.974	0.52928	0.23	0.01789	16.53	0.97405	4.6283	0.58611	3.1583	0.23773
Drained	2021	July	CK	50	1.6183	0.2973	2.64	0.50712	0.2	0.01238	21.5183	1.94237	4.4383	0.60396	2.2933	0.19464
Drained	2021	August	CK	50	0.4338	0.08846	2.9067	0.53795	0.22	0.0177	20.4883	2.0443	5.18	0.66957	2.91	0.22898
Drained	2022	May	CK	50	0.4883	0.08372	2.75	0.50902	0.2117	0.02023	16.585	0.62266	4.4833	0.5746	3.36	0.34694
Drained	2022	June	CK	50	0.6383	0.1359	3.495	0.65398	0.21	0.01844	21.1267	1.54257	4.295	0.57624	3.3867	0.23574
Drained	2022	July	CK	50	0.9383	0.19808	1.655	0.59642	0.255	0.02884	17.04	1.74626	4.37	0.67309	3.5983	0.28593
Drained	2022	August	CK	50	0.455	0.14674	1.7917	0.66803	0.215	0.02952	16.0467	2.10951	4.1817	0.52845	3.1533	0.19913
Drained	2023	May	CK	50	0.8813	0.13286	3.4863	0.86566	0.11	0.0272	20.245	2.82622	4.2783	0.79934	2.595	0.12228
Drained	2023	August	CK	50	0.8617	0.12186	2.18	0.76868	0.205	0.03263	19.2283	1.79751	4.345	0.47531	3.735	0.49441
Drained	2024	May	CK	50	0.5633	0.17864	3.78	0.5922	0.2167	0.01909	19.5467	1.35664	4.4417	0.65251	3.4367	0.25168
Drained	2024	August	CK	50	1.2683	0.24455	3.5433	0.62434	0.3517	0.02626	31.1117	2.23758	7.4567	0.91649	5.8533	0.29704
Drained	2020	May	W	50	0.2879	0.02826	1.26	0.21652	0.2667	0.03518	17.0517	2.59906	4.255	0.68177	5.7383	0.43575
Drained	2020	August	W	50	1.8947	0.19186	1.5815	0.57708	0.3267	0.03451	18.7083	2.51907	6.3183	0.72333	3.2983	0.38968
Drained	2021	May	W	50	0.7417	0.27293	0.8117	0.46037	0.1883	0.0325	16.615	2.88124	4.3533	0.89793	3.705	1.01115
Drained	2021	June	W	50	1.1217	0.24772	1.5833	0.3885	0.2667	0.02591	14.63	1.79252	3.8283	0.45579	2.9567	0.28679
Drained	2021	July	W	50	0.9633	0.16116	0.832	0.27198	0.21	0.03512	18.2033	2.58417	3.96	0.52485	2.1483	0.25983
Drained	2021	August	W	50	0.309	0.06944	1.3543	0.39413	0.235	0.0447	17.9167	2.4459	4.7817	0.60059	2.8517	0.28508
Drained	2022	May	W	50	0.37	0.06563	1.2817	0.37301	0.1717	0.04757	13.855	1.9518	3.9617	0.74181	3.3183	0.33913
Drained	2022	June	W	50	0.3333	0.09482	1.1767	0.49346	0.1917	0.03911	17.3083	2.67185	4.5367	0.61199	3.4667	0.29548
Drained	2022	July	W	50	0.5883	0.25426	0.885	0.30535	0.265	0.05078	14.325	1.88227	4.19	0.7522	3.3083	0.33919
Drained	2022	August	W	50	0.1867	0.06596	0.3625	0.19542	0.1717	0.06755	12.7033	1.70807	4.135	0.59543	3.0433	0.30835
Drained	2023	May	W	50	0.4182	0.10161	1.1038	0.35654	0.034	0.01327	25.564	15.5247	6.048	2.60033	3.2	0.70301
Drained	2023	August	W	50	0.3533	0.07974	0.7	0.23241	0.1583	0.04586	19.3017	4.78703	4.1633	0.91316	3.115	0.28094
Drained	2024	May	W	50	0.3533	0.09397	2.588	0.79208	0.2217	0.04665	16.835	1.77943	4.22	0.66661	3.4717	0.29184
Drained	2024	August	W	50	1.655	0.93425	1.9433	0.71387	0.4717	0.08712	27.835	2.00735	7.2617	0.67011	5.9967	0.33869

## Sheet: Fig. 3g-3h, 3o-3p
Site	Time	Treatment	Plot	Depth (cm)	Fe(II)HCl (mg g−1 soil)	Fe-reducing bacteria (copies g−1 soil)
Waterlogged	2021	CK	1	0-10	5.88
Waterlogged	2021	CK	1	20-30	2.48
Waterlogged	2021	CK	1	40-50	2.54
Waterlogged	2021	CK	2	0-10	5.09
Waterlogged	2021	CK	2	20-30	2.23
Waterlogged	2021	CK	2	40-50	2.43
Waterlogged	2021	CK	3	0-10	2.83
Waterlogged	2021	CK	3	20-30	4.19
Waterlogged	2021	CK	3	40-50	5
Waterlogged	2021	CK	4	0-10	6.01
Waterlogged	2021	CK	4	20-30	1.8
Waterlogged	2021	CK	4	40-50	2.34
Waterlogged	2021	CK	5	0-10	5.75
Waterlogged	2021	CK	5	20-30	2.45
Waterlogged	2021	CK	5	40-50	2.9
Waterlogged	2021	CK	6	0-10	3.74
Waterlogged	2021	CK	6	20-30	2.37
Waterlogged	2021	CK	6	40-50	2.51
Waterlogged	2021	W	7	0-10	6.74
Waterlogged	2021	W	7	20-30	1.82
Waterlogged	2021	W	7	40-50	2.24
Waterlogged	2021	W	8	0-10	7.1
Waterlogged	2021	W	8	20-30	1.52
Waterlogged	2021	W	8	40-50	1.35
Waterlogged	2021	W	9	0-10	7.3
Waterlogged	2021	W	9	20-30	4.95
Waterlogged	2021	W	9	40-50	2.12
Waterlogged	2021	W	10	0-10	7.2
Waterlogged	2021	W	10	20-30	3.14
Waterlogged	2021	W	10	40-50	1.3
Waterlogged	2021	W	11	0-10	9.18
Waterlogged	2021	W	11	20-30	0.95
Waterlogged	2021	W	11	40-50	1.93
Waterlogged	2021	W	12	0-10	5.8
Waterlogged	2021	W	12	20-30	2.99
Waterlogged	2021	W	12	40-50	1.77
Waterlogged	2023	CK	1	0-10	8.77	6.33571e+08
Waterlogged	2023	CK	1	20-30	5.12	6.13038e+08
Waterlogged	2023	CK	1	40-50	3.63	4.54984e+06
Waterlogged	2023	CK	2	0-10	10.69	1.52192e+08
Waterlogged	2023	CK	2	20-30	8.16	6.5315e+08
Waterlogged	2023	CK	2	40-50	4.31	129365
Waterlogged	2023	CK	3	0-10	4.03	9.95466e+07
Waterlogged	2023	CK	3	20-30	14.08	2.33907e+08
Waterlogged	2023	CK	3	40-50	4.7	4.51975e+07
Waterlogged	2023	CK	4	0-10	7.19	4.98596e+08
Waterlogged	2023	CK	4	20-30	9.92	4.62167e+08
Waterlogged	2023	CK	4	40-50	3.62	2.85969e+07
Waterlogged	2023	CK	5	0-10	12.27	2.59694e+08
Waterlogged	2023	CK	5	20-30	5.21	7.72433e+08
Waterlogged	2023	CK	5	40-50	2.51	2.40389e+07
Waterlogged	2023	CK	6	0-10	10.02	1.98918e+08
Waterlogged	2023	CK	6	20-30	4.66	3563042422
Waterlogged	2023	CK	6	40-50	2.93	4.89017e+06
Waterlogged	2023	W	7	0-10	11.65	6.17038e+08
Waterlogged	2023	W	7	20-30	4.59	1.30113e+08
Waterlogged	2023	W	7	40-50	4.1	4.11382e+07
Waterlogged	2023	W	8	0-10	11.46	6.7315e+08
Waterlogged	2023	W	8	20-30	4.34	1.21486e+08
Waterlogged	2023	W	8	40-50	3.76	1.75157e+07
Waterlogged	2023	W	9	0-10	14.3	2.36907e+08
Waterlogged	2023	W	9	20-30	6.73	9.89647e+07
Waterlogged	2023	W	9	40-50	5.08	7.42492e+06
Waterlogged	2023	W	10	0-10	7.84	4.72167e+08
Waterlogged	2023	W	10	20-30	5.18	2.6684e+07
Waterlogged	2023	W	10	40-50	2.86	1.81167e+06
Waterlogged	2023	W	11	0-10	11.97	8.02433e+08
Waterlogged	2023	W	11	20-30	11.55	1.16322e+08
Waterlogged	2023	W	11	40-50	3.76	2.21926e+07
Waterlogged	2023	W	12	0-10	12.3	3.66304e+09
Waterlogged	2023	W	12	20-30	6.01	1.01263e+08
Waterlogged	2023	W	12	40-50	3.12	4.21703e+06
Drained	2021	CK	1	0-10	1.67
Drained	2021	CK	1	20-30	1.93
Drained	2021	CK	1	40-50	3.81
Drained	2021	CK	2	0-10	1.72
Drained	2021	CK	2	20-30	1.43
Drained	2021	CK	2	40-50	1.31
Drained	2021	CK	3	0-10	3.74
Drained	2021	CK	3	20-30	1.27
Drained	2021	CK	3	40-50	2.59
Drained	2021	CK	4	0-10	2.29
Drained	2021	CK	4	20-30	1.88
Drained	2021	CK	4	40-50	1.58
Drained	2021	CK	5	0-10	7.01
Drained	2021	CK	5	20-30	1.52
Drained	2021	CK	5	40-50	0.55
Drained	2021	CK	6	0-10	3.63
Drained	2021	CK	6	20-30	2.11
Drained	2021	CK	6	40-50	1.33
Drained	2021	W	7	0-10	7.22
Drained	2021	W	7	20-30	1.32
Drained	2021	W	7	40-50	2.43
Drained	2021	W	8	0-10	1.46
Drained	2021	W	8	20-30	1.72
Drained	2021	W	8	40-50	1.6
Drained	2021	W	9	0-10	1.41
Drained	2021	W	9	20-30	1.04
Drained	2021	W	9	40-50	1.21
Drained	2021	W	10	0-10	3.83
Drained	2021	W	10	20-30	1.37
Drained	2021	W	10	40-50	1.92
Drained	2021	W	11	0-10	1.36
Drained	2021	W	11	20-30	1.53
Drained	2021	W	11	40-50	1.69
Drained	2021	W	12	0-10	1.41
Drained	2021	W	12	20-30	0.94
Drained	2021	W	12	40-50	1.8
Drained	2023	CK	1	0-10	0.61	2.18649e+09
Drained	2023	CK	1	20-30	1.31	1.10263e+09
Drained	2023	CK	1	40-50	5.02	2.65048e+08
Drained	2023	CK	2	0-10	0.25	2.17838e+08
Drained	2023	CK	2	20-30	1.62	4.36725e+07
Drained	2023	CK	2	40-50	3.11	2.28534e+07
Drained	2023	CK	3	0-10	0.13	4.37106e+08
Drained	2023	CK	3	20-30	3.13	2.68917e+06
Drained	2023	CK	3	40-50	4.01	3.25755e+06
Drained	2023	CK	4	0-10	0.49	1.13345e+08
Drained	2023	CK	4	20-30	0.32	7.50903e+07
Drained	2023	CK	4	40-50	3.32	3.01461e+06
Drained	2023	CK	5	0-10	0.32	7.54085e+07
Drained	2023	CK	5	20-30	2.4	3.823e+07
Drained	2023	CK	5	40-50	3.92	3.37534e+06
Drained	2023	CK	6	0-10	0.32	1.84497e+09
Drained	2023	CK	6	20-30	3.54	1.61099e+08
Drained	2023	CK	6	40-50	3.01	1.80767e+08
Drained	2023	W	7	0-10	0.57	1.4724e+09
Drained	2023	W	7	20-30	2.23	4.39127e+08
Drained	2023	W	7	40-50	3.15	1.88506e+07
Drained	2023	W	8	0-10	0.17	2.0099e+08
Drained	2023	W	8	20-30	0.86	7.19933e+08
Drained	2023	W	8	40-50	3.2	2.4439e+07
Drained	2023	W	9	0-10	0.4	8.15403e+08
Drained	2023	W	9	20-30	0.8	2.97587e+08
Drained	2023	W	9	40-50	2.12	7.28244e+07
Drained	2023	W	10	0-10	0.34	3.89707e+07
Drained	2023	W	10	20-30	0.26	6.81614e+07
Drained	2023	W	10	40-50	2.39	3.19675e+06
Drained	2023	W	11	0-10	0.14	9.73089e+07
Drained	2023	W	11	20-30	2.37	3.66728e+07
Drained	2023	W	11	40-50	2.21	1.02255e+06
Drained	2023	W	12	0-10	0.51	3.50162e+08
Drained	2023	W	12	20-30	0.61	2.49542e+08
Drained	2023	W	12	40-50	3.51	1.2197e+08

## Sheet: Fig. 4
Samples	Site	Season	Year	Treatment	Depth (cm)	Fm-DOC	se	Conventional 14C age (yr BP)	se
DOC	Waterlogged	May	2020	CK	10	0.984042	0.0112908	129.227	92.1693
DOC	Waterlogged	May	2020	CK	30	0.928784	0.0107826	593.465	93.2575
DOC	Waterlogged	May	2020	CK	50	0.891987	0.0105955	918.19	95.4193
DOC	Waterlogged	August	2020	CK	10	0.92959	0.0075178	586.497	64.964
DOC	Waterlogged	August	2020	CK	30	0.900703	0.0072009	840.081	64.2213
DOC	Waterlogged	August	2020	CK	50	0.883676	0.00719996	993.394	65.4502
DOC	Waterlogged	May	2021	CK	10	0.981634	0.0113166	148.901	92.6063
DOC	Waterlogged	May	2021	CK	30	0.980901	0.0107512	154.904	88.0449
DOC	Waterlogged	May	2021	CK	50	0.843571	0.0103142	1366.49	98.2173
DOC	Waterlogged	August	2021	CK	10	0.932537	0.00766994	561.073	66.0693
DOC	Waterlogged	August	2021	CK	30	0.911694	0.00766833	742.651	67.5656
DOC	Waterlogged	August	2021	CK	50	0.869581	0.00751505	1122.55	69.4217
DOC	Waterlogged	May	2022	CK	10	0.962297	0.0110876	308.72	92.5555
DOC	Waterlogged	May	2022	CK	30	0.957178	0.0107103	351.569	89.8844
DOC	Waterlogged	May	2022	CK	50	0.861216	0.0105326	1200.2	98.2417
DOC	Waterlogged	August	2022	CK	10	0.985741	0.0107489	115.365	87.5937
DOC	Waterlogged	August	2022	CK	30	0.962899	0.0101934	303.7	85.0378
DOC	Waterlogged	August	2022	CK	50	0.868299	0.00969672	1134.4	89.7076
DOC	Waterlogged	May	2024	CK	10	0.974567	0.00804795	206.947	66.3357
DOC	Waterlogged	May	2024	CK	30	0.974041	0.00771911	211.283	63.6596
DOC	Waterlogged	May	2024	CK	50	0.894983	0.00727898	891.262	65.3326
DOC	Waterlogged	August	2024	CK	10	0.980506	0.00789628	158.141	64.6913
DOC	Waterlogged	August	2024	CK	30	0.9719	0.00782697	228.959	64.6919
DOC	Waterlogged	August	2024	CK	50	0.9109	0.00733573	749.657	64.6919
DOC	Waterlogged	May	2020	W	10	0.951253	0.0107048	401.45	90.3971
DOC	Waterlogged	May	2020	W	30	0.937531	0.0106721	518.169	91.4402
DOC	Waterlogged	May	2020	W	50	0.849005	0.00999656	1314.92	94.5833
DOC	Waterlogged	August	2020	W	10	0.917681	0.00704711	690.071	61.2168
DOC	Waterlogged	August	2020	W	30	0.93045	0.00724591	579.071	62.5567
DOC	Waterlogged	August	2020	W	50	0.887845	0.0070489	955.582	63.7761
DOC	Waterlogged	May	2021	W	10	0.955639	0.0114608	364.495	95.1954
DOC	Waterlogged	May	2021	W	30	0.979	0.0113821	170.489	93.3932
DOC	Waterlogged	May	2021	W	50	0.889674	0.0103839	939.053	93.7565
DOC	Waterlogged	August	2021	W	10	0.924265	0.00760691	632.641	65.5731
DOC	Waterlogged	August	2021	W	30	0.824811	0.00721579	1547.15	70.2754
DOC	Waterlogged	August	2021	W	50	0.892898	0.0102709	909.995	92.4021
DOC	Waterlogged	May	2022	W	10	0.9592	0.0115621	334.615	95.6751
DOC	Waterlogged	May	2022	W	30	0.945795	0.0115156	447.673	97.8054
DOC	Waterlogged	May	2022	W	50	0.834541	0.011515	1452.95	110.839
DOC	Waterlogged	August	2022	W	10	0.971037	0.0108636	236.095	88.8751
DOC	Waterlogged	August	2022	W	30	0.966455	0.0103458	274.09	85.9917
DOC	Waterlogged	May	2024	W	10	0.969014	0.00776847	252.846	63.8868
DOC	Waterlogged	May	2024	W	30	0.946707	0.00750722	439.932	63.6997
DOC	Waterlogged	May	2024	W	50	0.902182	0.00736375	826.903	65.566
DOC	Waterlogged	August	2024	W	10	0.96638	0.00808673	274.708	66.6622
DOC	Waterlogged	August	2024	W	30	0.94174	0.00748257	482.188	63.8254
DOC	Waterlogged	August	2024	W	50	0.881717	0.00728064	1011.22	66.3306
DOC	Drained	May	2020	CK	10	0.986913	0.0121254	105.819	98.694
DOC	Drained	May	2020	CK	30	0.961747	0.0123618	313.319	103.251
DOC	Drained	May	2020	CK	50	0.9262	0.0120289	615.848	104.327
DOC	Drained	August	2020	CK	10	0.956586	0.0113144	356.539	95.0123
DOC	Drained	August	2020	CK	30	0.971986	0.0117001	228.249	96.6945
DOC	Drained	August	2020	CK	50	0.869069	0.0106253	1127.29	98.2108
DOC	Drained	May	2021	CK	10	0.99713	0.0108274	23.088	87.2263
DOC	Drained	May	2021	CK	30	0.976777	0.0110145	188.748	90.5819
DOC	Drained	May	2021	CK	50	0.924291	0.0106784	632.422	92.8047
DOC	Drained	August	2021	CK	10	1.00586	0.0112122	-46.9508	89.5423
DOC	Drained	August	2021	CK	30	1.00492	0.011032	-39.4423	88.185
DOC	Drained	August	2021	CK	50	0.913546	0.0104692	726.354	92.057
DOC	Drained	May	2022	CK	10	0.952172	0.00750281	393.688	63.2969
DOC	Drained	May	2022	CK	30	0.960145	0.00801479	326.709	67.0547
DOC	Drained	May	2022	CK	50	0.923238	0.00755813	641.579	65.7619
DOC	Drained	August	2022	CK	10	0.92308	0.00741271	642.95	64.5077
DOC	Drained	August	2022	CK	30	0.883872	0.0072741	991.605	66.1095
DOC	Drained	August	2022	CK	50	0.886405	0.00740687	968.625	67.1238
DOC	Drained	May	2024	CK	10	0.994258	0.00816756	46.2612	65.9884
DOC	Drained	May	2024	CK	30	0.960018	0.00795105	327.771	66.5302
DOC	Drained	May	2024	CK	50	0.8919	0.00758398	918.974	68.3054
DOC	Drained	August	2024	CK	10	0.993379	0.00796231	53.3606	64.3869
DOC	Drained	August	2024	CK	30	0.96778	0.00754143	263.086	62.5966
DOC	Drained	August	2024	CK	50	0.866448	0.00730264	1151.54	67.7035
DOC	Drained	May	2020	W	10	1.01183	0.0125928	-94.4976	99.974
DOC	Drained	May	2020	W	30	0.980962	0.0125953	154.405	103.14
DOC	Drained	May	2020	W	50	0.923635	0.0124751	638.124	108.497
DOC	Drained	August	2020	W	10	0.994551	0.0114527	43.8908	92.5028
DOC	Drained	August	2020	W	30	0.963138	0.0111932	301.709	93.3556
DOC	Drained	August	2020	W	50	0.904586	0.0110806	805.526	98.398
DOC	Drained	May	2021	W	10	1.01983	0.011855	-157.771	93.3784
DOC	Drained	May	2021	W	30	0.981552	0.0112483	149.579	92.0546
DOC	Drained	May	2021	W	50	0.942493	0.0107079	475.767	91.2644
DOC	Drained	August	2021	W	10	1.01356	0.011229	-108.224	88.9946
DOC	Drained	August	2021	W	30	0.961064	0.0107579	319.02	89.9183
DOC	Drained	August	2021	W	50	0.937889	0.0106874	515.104	91.5365
DOC	Drained	May	2022	W	10	0.977471	0.00753827	183.044	61.9501
DOC	Drained	May	2022	W	30	0.970985	0.00779895	236.526	64.5205
DOC	Drained	May	2022	W	50	0.944323	0.00773057	460.179	65.7604
DOC	Drained	August	2022	W	10	0.969145	0.00776542	251.757	64.365
DOC	Drained	August	2022	W	30	0.918923	0.00744662	679.204	65.0959
DOC	Drained	August	2022	W	50	0.89452	0.00739353	895.416	66.3951
DOC	Drained	May	2024	W	10	0.990743	0.00802176	74.7086	65.0403
DOC	Drained	May	2024	W	30	0.964996	0.00806273	286.22	67.1166
DOC	Drained	May	2024	W	50	0.942666	0.00775097	474.293	66.0499
DOC	Drained	August	2024	W	10	0.971085	0.00758498	235.693	62.7438
DOC	Drained	August	2024	W	30	0.941367	0.00776229	485.371	66.2376
DOC	Drained	August	2024	W	50	0.929545	0.00788127	586.889	68.1082
SOC	Waterlogged	August	2019		0-10	0.985017		-23.4061
SOC	Waterlogged	August	2019		0-10	1.0329		24.0688
SOC	Waterlogged	August	2019		0-10	1.0187		9.9861
SOC	Waterlogged	August	2019		20-30	0.881106		-126.428
SOC	Waterlogged	August	2019		20-30	0.914039		-93.7778
SOC	Waterlogged	August	2019		20-30	0.869249		-138.185
SOC	Waterlogged	August	2019		40-50	0.741759		-264.584
SOC	Waterlogged	August	2019		40-50	0.797204		-209.613
SOC	Waterlogged	August	2019		40-50	0.790066		-216.69
SOC	Drained	August	2019		0-10	1.07672		67.5119
SOC	Drained	August	2019		0-10	1.0896		80.2809
SOC	Drained	August	2019		0-10	1.02066		11.9338
SOC	Drained	August	2019		20-30	0.896393		-111.273
SOC	Drained	August	2019		20-30	0.908953		-98.8201
SOC	Drained	August	2019		20-30	0.827665		-179.413
SOC	Drained	August	2019		40-50	0.795517		-211.286
SOC	Drained	August	2019		40-50	0.766203		-240.35
SOC	Drained	August	2019		40-50	0.756296		-250.172

## Sheet: Fig. S1
Day	Type	Mean	se
2020-08-19	CK	10.3091	1.82953
2020-08-19	W	13.1136	2.99183
2020-08-20	CK	10.8854	1.08168
2020-08-20	W	12.3562	1.41129
2020-08-21	CK	13.9562	0.963813
2020-08-21	W	15.1829	1.39112
2020-08-22	CK	14.5646	0.596224
2020-08-22	W	16.3475	0.954583
2020-08-23	CK	11.4875	0.249105
2020-08-23	W	12.0321	0.365132
2020-08-24	CK	11.2896	0.765972
2020-08-24	W	14.2798	1.24336
2020-08-25	CK	9.46458	1.10374
2020-08-25	W	11.7823	1.52884
2020-08-26	CK	9.5875	1.16081
2020-08-26	W	11.9167	1.64023
2020-08-27	CK	9.96042	1.08806
2020-08-27	W	11.094	1.42558
2020-08-28	CK	12.3521	0.780838
2020-08-28	W	13.8531	1.25571
2020-08-29	CK	13.2313	0.573167
2020-08-29	W	14.1602	0.912501
2020-08-30	CK	9.45	0.221295
2020-08-30	W	9.78771	0.257586
2020-08-31	CK	9.52917	1.03066
2020-08-31	W	12.6458	1.55292
2020-09-01	CK	10.0167	0.93571
2020-09-01	W	11.9765	1.32169
2020-09-02	CK	10.1458	0.674957
2020-09-02	W	11.5879	1.02327
2020-09-03	CK	9.40625	1.00377
2020-09-03	W	11.5471	1.42378
2020-09-04	CK	10.825	0.949615
2020-09-04	W	12.8554	1.38392
2020-09-05	CK	7.60625	0.474747
2020-09-05	W	7.96063	0.628081
2020-09-06	CK	8.47083	0.852655
2020-09-06	W	10.9262	1.32496
2020-09-07	CK	10.3833	1.05598
2020-09-07	W	12.4927	1.46862
2020-09-08	CK	10.4938	0.350005
2020-09-08	W	11.2462	0.512021
2020-09-09	CK	11.3396	0.539945
2020-09-09	W	12.5271	0.786549
2020-09-10	CK	9.5125	0.855539
2020-09-10	W	11.3248	1.21594
2020-09-11	CK	8.68542	0.463738
2020-09-11	W	9.73292	0.689546
2020-09-12	CK	7.87708	0.278647
2020-09-12	W	8.42917	0.367492
2020-09-13	CK	9.22083	0.464664
2020-09-13	W	10.4304	0.708947
2020-09-14	CK	7.26875	0.448966
2020-09-14	W	8.26292	0.722101
2020-09-15	CK	8.08333	0.73497
2020-09-15	W	9.70542	1.08805
2020-09-16	CK	8.0375	0.302071
2020-09-16	W	8.73604	0.434823
2020-09-17	CK	8.10208	0.628719
2020-09-17	W	9.94625	1.00185
2020-09-18	CK	6.2875	0.794198
2020-09-18	W	7.06667	1.04223
2020-09-19	CK	10.0792	0.966404
2020-09-19	W	11.0121	1.2367
2020-09-20	CK	12.4	0.673083
2020-09-20	W	13.6785	0.950296
2020-09-21	CK	8.88125	0.210299
2020-09-21	W	9.31604	0.296809
2020-09-22	CK	9.16875	0.463252
2020-09-22	W	10.6696	0.765148
2020-09-23	CK	8.25208	0.816904
2020-09-23	W	10.0927	1.21295
2020-09-24	CK	6.7	0.443891
2020-09-24	W	6.73062	0.602662
2020-09-25	CK	7.3125	0.260823
2020-09-25	W	8.03187	0.416476
2020-09-26	CK	7.20417	0.38453
2020-09-26	W	7.94917	0.572637
2020-09-27	CK	10.8979	0.634453
2020-09-27	W	12.1587	0.97173
2020-09-28	CK	9.80833	0.540257
2020-09-28	W	10.6642	0.75915
2020-09-29	CK	11.3208	0.692052
2020-09-29	W	13.7535	1.10284
2020-09-30	CK	11.4187	0.5903
2020-09-30	W	12.4369	0.947279
2020-10-01	CK	10.3833	0.592292
2020-10-01	W	11.4181	0.876365
2020-10-02	CK	8.47708	0.409259
2020-10-02	W	9.37167	0.626998
2020-10-03	CK	8.82292	0.408652
2020-10-03	W	9.87	0.629151
2020-10-04	CK	8.67917	0.593097
2020-10-04	W	9.82646	0.80927
2020-10-05	CK	7.35	0.284717
2020-10-05	W	8.16375	0.402898
2020-10-06	CK	6.55417	0.328735
2020-10-06	W	7.62604	0.493591
2020-10-07	CK	8.65417	0.913667
2020-10-07	W	9.88792	1.12823
2020-10-08	CK	8.66042	0.517125
2020-10-08	W	9.83979	0.800525
2020-10-09	CK	8.45833	0.532705
2020-10-09	W	9.87229	0.83695
2020-10-10	CK	8.99792	0.618763
2020-10-10	W	10.6329	0.939951
2020-10-11	CK	8.99792	0.44803
2020-10-11	W	10.4898	0.764058
2020-10-12	CK	7.625	0.539277
2020-10-12	W	9.54042	0.881229
2020-10-13	CK	6.95625	0.653061
2020-10-13	W	8.72	0.956475
2020-10-14	CK	1.98125	0.254875
2020-10-14	W	2.85583	0.365282
2020-10-15	CK	1.40833	0.33678
2020-10-15	W	2.37438	0.455606
2020-10-16	CK	0.877083	0.343341
2020-10-16	W	2.16188	0.532366
2020-10-17	CK	1.55208	0.368676
2020-10-17	W	3.94125	0.860208
2020-10-18	CK	3.22708	0.583731
2020-10-18	W	4.99333	1.02972
2020-10-19	CK	1.44375	0.322569
2020-10-19	W	2.46104	0.528947
2020-10-20	CK	-1.37083	0.166017
2020-10-20	W	-0.0527083	0.408115
2020-10-21	CK	-1.45	0.380532
2020-10-21	W	0.0777083	0.681399
2020-10-22	CK	-0.147917	0.523778
2020-10-22	W	1.03583	0.888508
2020-10-23	CK	1.9375	0.88523
2020-10-23	W	2.84083	1.25115
2020-10-24	CK	3.56042	0.892441
2020-10-24	W	4.63875	1.26099
2020-10-25	CK	6.425	0.725226
2020-10-25	W	8.05042	1.10522
2020-10-26	CK	5.81667	0.481311
2020-10-26	W	7.07875	0.766916
2020-10-27	CK	1.41875	0.408429
2020-10-27	W	2.40062	0.650511
2020-10-28	CK	1.95625	0.548167
2020-10-28	W	3.71083	0.850957
2020-10-29	CK	5.25208	0.895289
2020-10-29	W	6.04729	1.32064
2020-10-30	CK	8.575	1.02156
2020-10-30	W	8.58313	1.29497
2020-10-31	CK	4.70833	0.735166
2020-10-31	W	6.75437	1.1671
2020-11-01	CK	1.21042	0.377999
2020-11-01	W	2.42854	0.674236
2020-11-02	CK	3.125	0.618806
2020-11-02	W	4.69125	1.00894
2020-11-03	CK	1.63125	0.270132
2020-11-03	W	2.33062	0.423776
2020-11-04	CK	1.32917	0.256579
2020-11-04	W	1.86187	0.437604
2020-11-05	CK	-0.78125	0.104111
2020-11-05	W	-0.00375	0.189777
2020-11-06	CK	-1.47917	0.51044
2020-11-06	W	0.12625	0.932323
2020-11-07	CK	-0.995833	0.832032
2020-11-07	W	-0.033125	1.26632
2020-11-08	CK	-0.945833	0.738493
2020-11-08	W	-0.0789583	1.09999
2020-11-09	CK	0.325	0.800247
2020-11-09	W	0.274375	1.18298
2020-11-10	CK	2.77708	0.82685
2020-11-10	W	2.82854	1.20198
2020-11-11	CK	3.08333	0.896631
2020-11-11	W	3.06167	1.367
2020-11-12	CK	5.04375	0.873588
2020-11-12	W	4.65188	1.25828
2020-11-13	CK	4.30208	0.96603
2020-11-13	W	4.74125	1.34115
2020-11-14	CK	3.03333	1.02544
2020-11-14	W	2.76042	1.42708
2020-11-15	CK	4.6375	0.925686
2020-11-15	W	3.98937	1.29864
2020-11-16	CK	6.975	0.891789
2020-11-16	W	6.46604	1.15543
2020-11-17	CK	6.99583	0.683714
2020-11-17	W	6.97521	0.922299
2020-11-18	CK	1.26458	0.584193
2020-11-18	W	1.87792	0.88599
2020-11-19	CK	-0.464583	0.495758
2020-11-19	W	0.657917	0.872472
2020-11-20	CK	-2.34375	1.00376
2020-11-20	W	-1.46417	1.37695
2020-11-21	CK	-2.06458	0.550213
2020-11-21	W	-0.90625	0.918393
2020-11-22	CK	-4.27292	0.274181
2020-11-22	W	-2.11271	0.647675
2020-11-23	CK	-3.56458	0.667292
2020-11-23	W	-2.13979	0.925426
2020-11-24	CK	-3.65833	1.02801
2020-11-24	W	-3.10854	1.35912
2020-11-25	CK	0.0666666	0.758371
2020-11-25	W	0.0325	1.10935
2020-11-26	CK	-0.922917	0.974417
2020-11-26	W	-0.925625	1.27016
2020-11-27	CK	-0.214583	0.605852
2020-11-27	W	0.209167	0.943517
2020-11-28	CK	-3.5	0.40512
2020-11-28	W	-2.25167	0.725937
2020-11-29	CK	-1.82083	0.650218
2020-11-29	W	-1.28208	1.01188
2020-11-30	CK	-0.816667	0.751148
2020-11-30	W	0.0183333	1.12804
2020-12-01	CK	-1.26667	0.674493
2020-12-01	W	-0.93125	0.952472
2020-12-02	CK	-3.56042	0.686707
2020-12-02	W	-2.11687	1.22747
2020-12-03	CK	-5.20833	0.537996
2020-12-03	W	-3.90646	0.982889
2020-12-04	CK	-5.17917	0.653143
2020-12-04	W	-4.69771	0.936446
2020-12-05	CK	-2.46458	0.633775
2020-12-05	W	-2.00604	0.981137
2020-12-06	CK	-2.08125	0.59186
2020-12-06	W	-1.94021	0.831827
2020-12-07	CK	-6.12083	0.321482
2020-12-07	W	-5.22125	0.659753
2020-12-08	CK	-0.0666666	0.805358
2020-12-08	W	-0.443542	1.02751
2020-12-09	CK	2.92708	0.749656
2020-12-09	W	2.56792	1.03123
2020-12-10	CK	-1.91875	1.05759
2020-12-10	W	-1.84146	1.37927
2020-12-11	CK	-2.86667	0.80269
2020-12-11	W	-2.43771	1.2415
2020-12-12	CK	-3.02917	0.947402
2020-12-12	W	-1.74479	1.47644
2020-12-13	CK	-0.691667	0.612972
2020-12-13	W	0.0425	0.870837
2020-12-14	CK	-7.30833	0.713925
2020-12-14	W	-5.85396	1.15811
2020-12-15	CK	-6.19375	1.00874
2020-12-15	W	-4.74375	1.53886
2020-12-16	CK	-6.18125	0.925662
2020-12-16	W	-4.77625	1.4677
2020-12-17	CK	-6.37917	0.574857
2020-12-17	W	-4.52521	1.03366
2020-12-18	CK	-8.77083	0.359693
2020-12-18	W	-6.63854	0.716769
2020-12-19	CK	-10.0625	0.423539
2020-12-19	W	-8.07312	0.827132
2020-12-20	CK	-12.5229	0.822362
2020-12-20	W	-10.7635	1.36627
2020-12-21	CK	-9.30208	1.05141
2020-12-21	W	-8.37146	1.54612
2020-12-22	CK	-5.23333	0.758921
2020-12-22	W	-4.45937	1.16705
2020-12-23	CK	-5.89375	0.934871
2020-12-23	W	-5.33042	1.4532
2020-12-24	CK	-6.72708	0.845491
2020-12-24	W	-5.09208	1.44366
2020-12-25	CK	-5.95833	0.57751
2020-12-25	W	-5.15146	0.979573
2020-12-26	CK	-5.30208	0.515698
2020-12-26	W	-4.46354	0.895661
2020-12-27	CK	-5.2375	0.960278
2020-12-27	W	-5.30146	1.34155
2020-12-28	CK	-7.67917	1.22801
2020-12-28	W	-6.27396	1.77723
2020-12-29	CK	-10.5813	0.578598
2020-12-29	W	-8.59667	1.1197
2020-12-30	CK	-10.8417	1.10329
2020-12-30	W	-9.31438	1.77267
2020-12-31	CK	-9.87083	1.04474
2020-12-31	W	-9.15854	1.55054
2021-01-01	CK	-8.47292	1.25638
2021-01-01	W	-8.16229	1.70868
2021-01-02	CK	-6.18333	1.19732
2021-01-02	W	-5.25812	1.7541
2021-01-03	CK	-4.02083	0.784304
2021-01-03	W	-3.33729	1.30574
2021-01-04	CK	-1.03958	0.86502
2021-01-04	W	-1.10604	1.19214
2021-01-05	CK	-3.84792	1.13296
2021-01-05	W	-4.39104	1.5035
2021-01-06	CK	-1.52708	1.00405
2021-01-06	W	-1.01083	1.33271
2021-01-07	CK	-6.33333	0.806865
2021-01-07	W	-5.25042	1.26482
2021-01-08	CK	-8.91042	1.20958
2021-01-08	W	-7.42667	1.82355
2021-01-09	CK	-6.79167	1.25662
2021-01-09	W	-5.37979	1.86141
2021-01-10	CK	-8.91042	0.770484
2021-01-10	W	-7.65625	1.2989
2021-01-11	CK	-12.7938	1.01263
2021-01-11	W	-12.981	1.37936
2021-01-12	CK	-11.6771	1.24064
2021-01-12	W	-11.4773	1.85802
2021-01-13	CK	-10.5	1.32239
2021-01-13	W	-10.2171	2.04905
2021-01-14	CK	-5.96458	1.21655
2021-01-14	W	-6.1975	1.63638
2021-01-15	CK	-3.57708	1.02754
2021-01-15	W	-4.47875	1.44747
2021-01-16	CK	-8.03333	0.935231
2021-01-16	W	-7.12271	1.46914
2021-01-17	CK	-11.7854	0.976456
2021-01-17	W	-10.6596	1.60007
2021-01-18	CK	-7.35625	1.16159
2021-01-18	W	-7.74833	1.64633
2021-01-19	CK	-0.666667	0.786648
2021-01-19	W	0.00375	1.1842
2021-01-20	CK	-5.49167	0.476429
2021-01-20	W	-4.705	0.917408
2021-01-21	CK	-5.8875	0.592092
2021-01-21	W	-4.5275	1.11769
2021-01-22	CK	-5.57083	0.71935
2021-01-22	W	-5.23896	1.09627
2021-01-23	CK	-0.133333	0.80424
2021-01-23	W	0.537917	1.14063
2021-01-24	CK	-2.025	0.9039
2021-01-24	W	-0.215	1.46906
2021-01-25	CK	-7.74375	0.801273
2021-01-25	W	-5.64625	1.53359
2021-01-26	CK	-4.52292	0.819543
2021-01-26	W	-2.84729	1.36565
2021-01-27	CK	-7.62292	0.730462
2021-01-27	W	-6.53688	1.26194
2021-01-28	CK	-11.0875	1.19661
2021-01-28	W	-9.245	1.99057
2021-01-29	CK	-9.32708	1.20247
2021-01-29	W	-7.78437	1.81512
2021-01-30	CK	-7.97708	0.443264
2021-01-30	W	-6.09292	0.860354
2021-01-31	CK	-8.84583	0.538195
2021-01-31	W	-6.54729	1.0409
2021-02-01	CK	-9.98333	1.08568
2021-02-01	W	-9.39563	1.53549
2021-02-02	CK	-7.875	1.0698
2021-02-02	W	-6.04229	1.79824
2021-02-03	CK	-7.02917	1.21502
2021-02-03	W	-5.03188	2.01535
2021-02-04	CK	-7.44792	0.877703
2021-02-04	W	-5.96063	1.49716
2021-02-05	CK	-8.86875	1.14731
2021-02-05	W	-7.935	1.86929
2021-02-06	CK	-5.1125	1.32937
2021-02-06	W	-3.45021	1.92022
2021-02-07	CK	-5.09792	0.451225
2021-02-07	W	-3.37833	0.920819
2021-02-08	CK	-4.8	1.03918
2021-02-08	W	-3.54542	1.7861
2021-02-09	CK	-5.24167	1.36907
2021-02-09	W	-4.60938	1.98816
2021-02-10	CK	-4.05208	1.52028
2021-02-10	W	-3.75604	2.03241
2021-02-11	CK	-5.42708	1.08821
2021-02-11	W	-4.04125	1.83046
2021-02-12	CK	-1.05625	1.18894
2021-02-12	W	-0.168542	1.65287
2021-02-13	CK	-5.46875	0.643938
2021-02-13	W	-4.36688	1.02229
2021-02-14	CK	-2.525	1.01836
2021-02-14	W	-1.29146	1.59132
2021-02-15	CK	-3.12292	0.671423
2021-02-15	W	-1.42708	1.2401
2021-02-16	CK	-6.60833	0.912851
2021-02-16	W	-3.70833	1.58238
2021-02-17	CK	-7.25833	0.438797
2021-02-17	W	-6.60146	0.715169
2021-02-18	CK	-8.02917	0.901378
2021-02-18	W	-5.58229	1.63301
2021-02-19	CK	-8.21667	1.19486
2021-02-19	W	-6.60542	2.02441
2021-02-20	CK	-5.73125	1.19042
2021-02-20	W	-4.81917	1.94367
2021-02-21	CK	-1.68125	1.18439
2021-02-21	W	-0.0702083	1.92699
2021-02-22	CK	-2.46042	1.04751
2021-02-22	W	-1.32833	1.61145
2021-02-23	CK	2.75	0.998887
2021-02-23	W	3.93125	1.48082
2021-02-24	CK	5.01667	0.727629
2021-02-24	W	5.52271	1.0994
2021-02-25	CK	-0.44375	0.439192
2021-02-25	W	1.53563	0.891455
2021-02-26	CK	0.839583	1.09949
2021-02-26	W	1.89958	1.60043
2021-02-27	CK	1.43542	1.59103
2021-02-27	W	2.39792	2.1289
2021-02-28	CK	1.17917	0.956236
2021-02-28	W	3.88792	1.48309
2021-03-01	CK	-4.76875	0.542013
2021-03-01	W	-1.74979	1.06835
2021-03-02	CK	-4.10208	0.253145
2021-03-02	W	-2.635	0.530979
2021-03-03	CK	-5.27292	0.852675
2021-03-03	W	-2.91063	1.47393
2021-03-04	CK	-1.56458	0.975786
2021-03-04	W	0.553333	1.56102
2021-03-05	CK	-0.891667	0.408854
2021-03-05	W	1.63625	0.991009
2021-03-06	CK	-3.00208	0.289602
2021-03-06	W	0.0802083	0.88248
2021-03-07	CK	-2.91042	0.5068
2021-03-07	W	-0.688125	1.01183
2021-03-08	CK	-1.73542	0.806459
2021-03-08	W	0.637083	1.46475
2021-03-09	CK	1.43542	0.870459
2021-03-09	W	4.38687	1.64295
2021-03-10	CK	-0.558333	0.446478
2021-03-10	W	0.901875	0.89582
2021-03-11	CK	-0.520833	0.807676
2021-03-11	W	1.71687	1.46559
2021-03-12	CK	0.197917	0.745658
2021-03-12	W	0.191458	1.17718
2021-03-13	CK	4.40833	0.942678
2021-03-13	W	5.63146	1.42983
2021-03-14	CK	4.21875	0.777405
2021-03-14	W	5.58417	1.26974
2021-03-15	CK	-7.8	NA
2021-03-15	W	-10.47	NA
2021-03-25	CK	10.6435	1.08073
2021-03-25	W	13.503	1.73712
2021-03-26	CK	0.0416667	0.340237
2021-03-26	W	1.83771	0.656276
2021-03-27	CK	1.72292	0.519156
2021-03-27	W	3.78437	1.05073
2021-03-28	CK	7.00833	0.839198
2021-03-28	W	7.99021	1.16921
2021-03-29	CK	7.58571	1.15584
2021-03-29	W	9.26643	1.80095
2021-03-30	CK	5.5878	0.999147
2021-03-30	W	5.77195	1.45166
2021-03-31	CK	6.44792	0.660398
2021-03-31	W	8.97188	1.25087
2021-04-01	CK	-0.466667	0.342295
2021-04-01	W	1.71833	0.666995
2021-04-02	CK	-2.60833	0.210534
2021-04-02	W	-1.70083	0.316635
2021-04-03	CK	-0.579167	0.658745
2021-04-03	W	3.74292	1.33242
2021-04-04	CK	3.33125	0.787379
2021-04-04	W	6.26271	1.29259
2021-04-05	CK	4.17083	0.766734
2021-04-05	W	5.55208	1.159
2021-04-06	CK	5.21875	0.940945
2021-04-06	W	6.79104	1.63883
2021-04-07	CK	1.81042	0.485145
2021-04-07	W	3.12875	0.822134
2021-04-08	CK	5.68125	0.995231
2021-04-08	W	8.15396	1.64586
2021-04-09	CK	5.3125	0.524841
2021-04-09	W	7.36646	0.978411
2021-04-10	CK	4.43125	0.582168
2021-04-10	W	6.74042	1.00217
2021-04-11	CK	3.24375	0.503339
2021-04-11	W	4.71333	0.923899
2021-04-12	CK	3.03542	0.776497
2021-04-12	W	5.02083	1.32859
2021-04-13	CK	1.37292	0.635384
2021-04-13	W	3.62562	1.25982
2021-04-14	CK	1.00208	0.477828
2021-04-14	W	3.14604	0.963951
2021-04-15	CK	0.702083	0.408536
2021-04-15	W	2.15625	0.734469
2021-04-16	CK	2.25	0.893093
2021-04-16	W	4.02062	1.40103
2021-04-17	CK	1.96042	0.974214
2021-04-17	W	4.41125	1.64431
2021-04-18	CK	3.68542	0.696642
2021-04-18	W	7.13146	1.32342
2021-04-19	CK	3.06875	0.69879
2021-04-19	W	4.37333	1.13789
2021-04-20	CK	3.30208	0.507021
2021-04-20	W	6.57979	1.12095
2021-04-21	CK	6.31042	0.746518
2021-04-21	W	7.97562	1.20126
2021-04-22	CK	8.93542	1.10933
2021-04-22	W	9.74188	1.6431
2021-04-23	CK	6.62083	0.792954
2021-04-23	W	8.62312	1.32418
2021-04-24	CK	6.99583	0.645655
2021-04-24	W	9.54146	1.23932
2021-04-25	CK	3.32708	0.574223
2021-04-25	W	5.01146	0.993041
2021-04-26	CK	3.98958	0.768618
2021-04-26	W	6.00833	1.33405
2021-04-27	CK	2.12917	0.568881
2021-04-27	W	3.61208	0.997129
2021-04-28	CK	1.77917	0.667176
2021-04-28	W	2.53688	1.05889
2021-04-29	CK	4.43333	1.05298
2021-04-29	W	5.27021	1.65713
2021-04-30	CK	4.66667	1.19341
2021-04-30	W	6.4875	1.8512
2021-05-01	CK	7.93333	1.40835
2021-05-01	W	9.93896	2.00594
2021-05-02	CK	9.45833	0.749248
2021-05-02	W	11.8165	1.29671
2021-05-03	CK	8.16667	0.847542
2021-05-03	W	10.9056	1.52267
2021-05-04	CK	5.23958	0.795281
2021-05-04	W	7.40417	1.39069
2021-05-05	CK	6.42083	0.8096
2021-05-05	W	9.47063	1.41524
2021-05-06	CK	3.97917	0.980836
2021-05-06	W	6.19667	1.5948
2021-05-07	CK	7.35833	0.918534
2021-05-07	W	10.3919	1.64144
2021-05-08	CK	6.54792	1.3152
2021-05-08	W	9.60333	2.10776
2021-05-09	CK	10.2362	1.01276
2021-05-09	W	11.874	1.6542
2021-05-10	CK	4.74583	0.596428
2021-05-10	W	6.0975	1.03083
2021-05-11	CK	4.82083	0.658577
2021-05-11	W	7.58	1.13114
2021-05-12	CK	6.41458	0.837587
2021-05-12	W	8.96771	1.43688
2021-05-13	CK	7.58333	0.846375
2021-05-13	W	10.7177	1.45431
2021-05-14	CK	8.75208	0.496155
2021-05-14	W	9.16104	0.847126
2021-05-15	CK	3.84375	0.252977
2021-05-15	W	4.60292	0.379935
2021-05-16	CK	5.97708	0.632941
2021-05-16	W	8.61354	1.03805
2021-05-17	CK	6.72708	0.570754
2021-05-17	W	9.47604	1.07245
2021-05-18	CK	5.92708	0.383396
2021-05-18	W	7.52375	0.762033
2021-05-19	CK	5.86875	0.601801
2021-05-19	W	8.34583	1.05568
2021-05-20	CK	6.97292	0.615648
2021-05-20	W	8.84521	1.03857
2021-05-21	CK	9.58333	0.507849
2021-05-21	W	11.1058	0.952152
2021-05-22	CK	10.3354	0.755632
2021-05-22	W	11.5492	1.07825
2021-05-23	CK	5.38333	0.391151
2021-05-23	W	6.44104	0.639599
2021-05-24	CK	7.36042	0.731338
2021-05-24	W	8.99958	1.13032
2021-05-25	CK	5.47083	0.203078
2021-05-25	W	6.29958	0.321996
2021-05-26	CK	5.2875	0.237201
2021-05-26	W	6.35542	0.509662
2021-05-27	CK	6.90625	0.467721
2021-05-27	W	8.485	0.864028
2021-05-28	CK	7.50625	0.438277
2021-05-28	W	9.48167	0.891876
2021-05-29	CK	8.71667	0.476015
2021-05-29	W	10.0902	0.86344
2021-05-30	CK	8.89167	0.56022
2021-05-30	W	10.6327	1.02342
2021-05-31	CK	10.5792	0.649556
2021-05-31	W	13.2429	1.06775
2021-06-01	CK	9.51667	0.583994
2021-06-01	W	11.5137	0.897786
2021-06-02	CK	7.92708	0.293966
2021-06-02	W	8.91437	0.517259
2021-06-03	CK	3.75208	0.443701
2021-06-03	W	6.06813	0.823193
2021-06-04	CK	8.50208	0.803044
2021-06-04	W	11.0075	1.28125
2021-06-05	CK	9.02292	1.05603
2021-06-05	W	11.525	1.56791
2021-06-06	CK	7.34375	0.627946
2021-06-06	W	7.93854	0.96178
2021-06-07	CK	8.49375	0.820463
2021-06-07	W	10.4225	1.24921
2021-06-08	CK	8.62917	0.554838
2021-06-08	W	9.69812	0.851242
2021-06-09	CK	9.50208	0.656511
2021-06-09	W	11.6556	1.12707
2021-06-10	CK	12.0021	0.928563
2021-06-10	W	14.1754	1.47652
2021-06-11	CK	9.71667	0.773339
2021-06-11	W	12.4631	1.30082
2021-06-12	CK	13.1146	0.742277
2021-06-12	W	15.7346	1.15876
2021-06-13	CK	14.6833	0.764118
2021-06-13	W	16.4954	1.07929
2021-06-14	CK	14.9062	0.711739
2021-06-14	W	16.7669	1.06035
2021-06-15	CK	16.4813	0.777588
2021-06-15	W	18.866	1.108
2021-06-16	CK	15.1062	0.506075
2021-06-16	W	16.414	0.758822
2021-06-17	CK	13.5521	0.502652
2021-06-17	W	15.314	0.742827
2021-06-18	CK	14.3646	0.499463
2021-06-18	W	16.5606	0.849345
2021-06-19	CK	12.6896	0.466723
2021-06-19	W	14.2185	0.670071
2021-06-20	CK	12.6646	0.437944
2021-06-20	W	14.056	0.65744
2021-06-21	CK	9.5	0.164974
2021-06-21	W	10.1381	0.227027
2021-06-22	CK	12.3167	0.56939
2021-06-22	W	14.3415	0.872833
2021-06-23	CK	12.6063	0.584586
2021-06-23	W	14.3531	0.893811
2021-06-24	CK	11.8958	0.197074
2021-06-24	W	12.68	0.330914
2021-06-25	CK	11.5146	0.424431
2021-06-25	W	13.3104	0.717856
2021-06-26	CK	12.9708	0.448401
2021-06-26	W	13.9808	0.620295
2021-06-27	CK	13.8917	0.641929
2021-06-27	W	15.9346	0.968722
2021-06-28	CK	12.8333	0.372531
2021-06-28	W	14.2438	0.639695
2021-06-29	CK	11.5333	0.529438
2021-06-29	W	13.2277	0.857682
2021-06-30	CK	11.5479	0.523457
2021-06-30	W	13.3592	0.828296
2021-07-01	CK	11.7646	0.554123
2021-07-01	W	13.7831	0.88317
2021-07-02	CK	10.4646	0.436576
2021-07-02	W	11.7729	0.67473
2021-07-03	CK	8.25625	0.333407
2021-07-03	W	8.94333	0.470511
2021-07-04	CK	11.7979	0.813759
2021-07-04	W	14.3252	1.21331
2021-07-05	CK	11.65	0.40956
2021-07-05	W	12.7023	0.619453
2021-07-06	CK	12.275	0.682218
2021-07-06	W	14.3615	1.07527
2021-07-07	CK	10.6896	0.754286
2021-07-07	W	12.6317	1.13059
2021-07-08	CK	12.1625	0.928516
2021-07-08	W	14.2348	1.29564
2021-07-09	CK	11.4542	0.470098
2021-07-09	W	12.7423	0.818714
2021-07-10	CK	10.9042	0.445017
2021-07-10	W	12.3779	0.648323
2021-07-11	CK	10.9167	0.583911
2021-07-11	W	12.7442	0.955333
2021-07-12	CK	12.0937	0.982572
2021-07-12	W	14.0171	1.36859
2021-07-13	CK	14.2125	0.972223
2021-07-13	W	15.6131	1.33814
2021-07-14	CK	12.2917	0.722068
2021-07-14	W	13.2675	0.987532
2021-07-15	CK	13.8167	0.492527
2021-07-15	W	14.964	0.687322
2021-07-16	CK	13.5396	0.605989
2021-07-16	W	15.0965	0.887805
2021-07-17	CK	11.9833	0.511589
2021-07-17	W	13.3194	0.79742
2021-07-18	CK	12.0792	0.851136
2021-07-18	W	14.4423	1.23205
2021-07-19	CK	11.4312	1.06877
2021-07-19	W	14.0329	1.47861
2021-07-20	CK	12.7458	1.00475
2021-07-20	W	15.2698	1.38861
2021-07-21	CK	13.925	1.02517
2021-07-21	W	16.3219	1.42384
2021-07-22	CK	13.8979	1.12861
2021-07-22	W	16.356	1.51998
2021-07-23	CK	13.7167	1.0152
2021-07-23	W	15.8248	1.43942
2021-07-24	CK	13.8125	0.973941
2021-07-24	W	15.8071	1.34483
2021-07-25	CK	13.4625	0.998415
2021-07-25	W	15.4198	1.36391
2021-07-26	CK	9.59583	0.100264
2021-07-26	W	9.72813	0.142874
2021-07-27	CK	10.7437	0.546661
2021-07-27	W	12.811	0.949006
2021-07-28	CK	9.89375	0.798849
2021-07-28	W	11.885	1.11828
2021-07-29	CK	10.5104	0.845405
2021-07-29	W	12.6915	1.18905
2021-07-30	CK	9.27917	1.12105
2021-07-30	W	11.8485	1.55822
2021-07-31	CK	10.8104	1.21018
2021-07-31	W	13.1067	1.67592
2021-08-01	CK	12.2646	1.16648
2021-08-01	W	14.5225	1.60906
2021-08-02	CK	13.0875	1.25361
2021-08-02	W	14.6271	1.58517
2021-08-03	CK	13.6438	0.879393
2021-08-03	W	15.5965	1.31028
2021-08-04	CK	12.9125	0.616295
2021-08-04	W	14.9117	1.00529
2021-08-05	CK	9.89792	0.243742
2021-08-05	W	10.4838	0.357287
2021-08-06	CK	11.6604	0.658911
2021-08-06	W	13.2877	0.984283
2021-08-07	CK	13.6167	0.647919
2021-08-07	W	15.9675	1.03704
2021-08-08	CK	12.2771	0.500799
2021-08-08	W	13.2363	0.683256
2021-08-09	CK	12.9562	0.678899
2021-08-09	W	15.031	1.09062
2021-08-10	CK	10.1083	0.16163
2021-08-10	W	10.6208	0.167153
2021-08-11	CK	8.83542	0.244759
2021-08-11	W	9.66354	0.383163
2021-08-12	CK	9.275	0.139417
2021-08-12	W	9.69021	0.220485
2021-08-13	CK	11.3104	0.665382
2021-08-13	W	13.7381	1.06842
2021-08-14	CK	8.50909	0.627746
2021-08-14	W	9.89727	1.29025
2021-09-10	CK	12.1625	1.63925
2021-09-10	W	13.2381	2.18392
2021-09-11	CK	9.38333	0.797582
2021-09-11	W	10.461	1.07981
2021-09-12	CK	10.8312	1.02445
2021-09-12	W	12.62	1.37081
2021-09-13	CK	13	0.937965
2021-09-13	W	13.6427	1.21725
2021-09-14	CK	13.075	0.676515
2021-09-14	W	13.8094	0.963401
2021-09-15	CK	9.65833	0.232467
2021-09-15	W	9.91604	0.305723
2021-09-16	CK	8.60208	0.26948
2021-09-16	W	9.19354	0.369949
2021-09-17	CK	7.58958	0.354183
2021-09-17	W	8.245	0.501851
2021-09-18	CK	4.55208	0.269587
2021-09-18	W	4.95583	0.321229
2021-09-19	CK	3.86042	0.728922
2021-09-19	W	4.82896	0.99809
2021-09-20	CK	5.37917	0.955629
2021-09-20	W	6.51375	1.28655
2021-09-21	CK	6.57708	1.29451
2021-09-21	W	8.12	1.66324
2021-09-22	CK	9.43958	0.897192
2021-09-22	W	10.0469	1.14754
2021-09-23	CK	6.92292	0.31567
2021-09-23	W	7.29958	0.424962
2021-09-24	CK	8.33333	0.530341
2021-09-24	W	9.10042	0.733969
2021-09-25	CK	9.03333	0.571535
2021-09-25	W	9.65354	0.796947
2021-09-26	CK	6.67083	0.224615
2021-09-26	W	6.98958	0.276629
2021-09-27	CK	5.73958	0.414634
2021-09-27	W	7.07042	0.661821
2021-09-28	CK	6.35833	0.843865
2021-09-28	W	7.46458	1.17
2021-09-29	CK	9.36458	0.971935
2021-09-29	W	9.59	1.24051
2021-09-30	CK	8.18542	1.08934
2021-09-30	W	8.86229	1.47153
2021-10-01	CK	7.77292	1.05725
2021-10-01	W	9.11812	1.53565
2021-10-02	CK	11.6125	1.19538
2021-10-02	W	11.1081	1.36734
2021-10-03	CK	11.4396	0.756823
2021-10-03	W	12.7925	1.15002
2021-10-04	CK	10.1042	0.488121
2021-10-04	W	10.8523	0.733804
2021-10-05	CK	12.2729	0.837458
2021-10-05	W	13.2198	1.05541
2021-10-06	CK	7.67083	0.430826
2021-10-06	W	9.12125	0.747923
2021-10-07	CK	7.63125	0.5669
2021-10-07	W	9.41875	0.940904
2021-10-08	CK	9.96667	0.964408
2021-10-08	W	11.4467	1.33484
2021-10-09	CK	8.02292	0.394917
2021-10-09	W	8.92083	0.702995
2021-10-10	CK	3.31875	0.374008
2021-10-10	W	5.49021	0.690148
2021-10-11	CK	8.43333	0.961393
2021-10-11	W	9.59583	1.20192
2021-10-12	CK	12.0042	1.04594
2021-10-12	W	12.0996	1.35033
2021-10-13	CK	10.9917	1.05318
2021-10-13	W	11.6954	1.34052
2021-10-14	CK	6.26042	0.482456
2021-10-14	W	7.68021	0.820171
2021-10-15	CK	3.22708	0.430978
2021-10-15	W	4.62792	0.621562
2021-10-16	CK	2.70208	0.35709
2021-10-16	W	3.93208	0.557746
2021-10-17	CK	7.83125	0.772127
2021-10-17	W	9.55771	1.18289
2021-10-18	CK	6.32083	0.690352
2021-10-18	W	7.46479	1.05812
2021-10-19	CK	7.01667	1.03883
2021-10-19	W	8.32458	1.37989
2021-10-20	CK	2.61042	0.170789
2021-10-20	W	3.35042	0.264009
2021-10-21	CK	3.3	0.499636
2021-10-21	W	4.60687	0.784165
2021-10-22	CK	3.6375	0.55245
2021-10-22	W	4.94625	0.910799
2021-10-23	CK	4.48125	0.834382
2021-10-23	W	5.36542	1.124
2021-10-24	CK	3.76667	1.04463
2021-10-24	W	4.665	1.38152
2021-10-25	CK	2.93542	0.720037
2021-10-25	W	4.00854	0.975295
2021-10-26	CK	1.44792	0.460159
2021-10-26	W	2.96167	0.692244
2021-10-27	CK	2.40417	0.491424
2021-10-27	W	4.25312	0.816079
2021-10-28	CK	2.20833	0.422923
2021-10-28	W	3.69604	0.725899
2021-10-29	CK	-0.985417	0.500912
2021-10-29	W	-0.039375	0.759603
2021-10-30	CK	-1.19792	0.65417
2021-10-30	W	-0.394375	0.952467
2021-10-31	CK	-0.591667	0.216308
2021-10-31	W	0.969792	0.485064
2021-11-01	CK	-0.858333	0.412814
2021-11-01	W	-0.129375	0.656993
2021-11-02	CK	-0.958333	0.415724
2021-11-02	W	-0.105625	0.706254
2021-11-03	CK	-1.5	0.60583
2021-11-03	W	-0.157917	0.827775
2021-11-04	CK	1.60833	0.5566
2021-11-04	W	2.48687	0.791001
2021-11-05	CK	3.01875	0.687197
2021-11-05	W	3.38	0.971883
2021-11-06	CK	1.59375	0.64539
2021-11-06	W	1.88083	0.842342
2021-11-07	CK	-6.05417	0.510831
2021-11-07	W	-3.23	1.04696
2021-11-08	CK	-4.37708	0.90358
2021-11-08	W	-2.19104	1.45034
2021-11-09	CK	-3.04583	0.720378
2021-11-09	W	-1.84438	1.15664
2021-11-10	CK	-2.75625	0.93594
2021-11-10	W	-1.38792	1.38395
2021-11-11	CK	-1.99792	0.800612
2021-11-11	W	-1.18292	1.22697
2021-11-12	CK	-5.93542	0.809148
2021-11-12	W	-3.94313	1.38345
2021-11-13	CK	-4.63958	0.93618
2021-11-13	W	-2.82625	1.52562
2021-11-14	CK	-4.05208	0.837555
2021-11-14	W	-2.84687	1.31037
2021-11-15	CK	-5.63542	0.948653
2021-11-15	W	-3.55771	1.51386
2021-11-16	CK	-4.18542	0.249378
2021-11-16	W	-3.83333	0.419364
2021-11-17	CK	-3.65	0.622239
2021-11-17	W	-2.55521	1.05306
2021-11-18	CK	0.966667	0.881736
2021-11-18	W	1.3225	1.17335
2021-11-19	CK	1.38542	0.890105
2021-11-19	W	0.6375	1.19149
2021-11-20	CK	0.820833	0.859444
2021-11-20	W	0.879167	1.1815
2021-11-21	CK	-3.58333	0.610359
2021-11-21	W	-1.96854	1.10073
2021-11-22	CK	-7.49375	0.822131
2021-11-22	W	-5.86875	1.29269
2021-11-23	CK	-7.82708	0.939885
2021-11-23	W	-5.82417	1.49855
2021-11-24	CK	-7.75208	1.12416
2021-11-24	W	-6.1025	1.64192
2021-11-25	CK	-2.93125	0.911764
2021-11-25	W	-2.26896	1.39846
2021-11-26	CK	-6.16875	0.537075
2021-11-26	W	-5.10917	0.907651
2021-11-27	CK	-4.46875	0.833992
2021-11-27	W	-3.92375	1.15822
2021-11-28	CK	-0.989583	0.803529
2021-11-28	W	-0.938542	1.13235
2021-11-29	CK	-6.64583	0.683597
2021-11-29	W	-5.04833	1.06945
2021-11-30	CK	-7.01458	1.23747
2021-11-30	W	-6.20521	1.59697
2021-12-01	CK	-5.27917	1.01614
2021-12-01	W	-4.83563	1.31126
2021-12-02	CK	-4.70625	1.14483
2021-12-02	W	-4.73271	1.47619
2021-12-03	CK	-1.56667	0.779874
2021-12-03	W	-1.29958	1.11565
2021-12-04	CK	-3.59792	1.077
2021-12-04	W	-2.87104	1.50352
2021-12-05	CK	-5.575	1.39648
2021-12-05	W	-5.41208	1.80064
2021-12-06	CK	1.43125	1.25885
2021-12-06	W	1.0725	1.53729
2021-12-07	CK	1.32292	0.997009
2021-12-07	W	1.36583	1.2295
2021-12-08	CK	-1.76458	0.951438
2021-12-08	W	-1.02	1.27578
2021-12-09	CK	-3.63333	1.48059
2021-12-09	W	-3.53688	1.7741
2021-12-10	CK	-2.75	0.79536
2021-12-10	W	-1.44729	1.25065
2021-12-11	CK	-6.53958	0.335909
2021-12-11	W	-5.18938	0.516365
2021-12-12	CK	-10.7125	0.915279
2021-12-12	W	-10.3248	1.08927
2021-12-13	CK	-7.01042	0.897456
2021-12-13	W	-7.37479	1.29289
2021-12-14	CK	-8.67708	1.18169
2021-12-14	W	-8.59896	1.49262
2021-12-15	CK	-6.07708	1.01411
2021-12-15	W	-5.12854	1.48808
2021-12-16	CK	-8.67292	0.843854
2021-12-16	W	-6.72667	1.50623
2021-12-17	CK	-10.675	0.815353
2021-12-17	W	-9.14646	1.33718
2021-12-18	CK	-9.92292	0.790184
2021-12-18	W	-8.29229	1.42045
2021-12-19	CK	-9.125	1.10276
2021-12-19	W	-6.91417	1.79726
2021-12-20	CK	-7.90625	0.885894
2021-12-20	W	-7.29437	1.26506
2021-12-21	CK	-9.40833	1.15885
2021-12-21	W	-9.59854	1.68708
2021-12-22	CK	-6.71458	1.20577
2021-12-22	W	-6.56521	1.62431
2021-12-23	CK	-9.63333	0.793275
2021-12-23	W	-8.50854	1.35621
2021-12-24	CK	-8.87917	0.958565
2021-12-24	W	-8.365	1.49302
2021-12-25	CK	-10.2292	1.2369
2021-12-25	W	-8.31042	1.92868
2021-12-26	CK	-6.91667	0.478467
2021-12-26	W	-4.86167	0.935699
2021-12-27	CK	-7.425	0.667133
2021-12-27	W	-6.37417	1.01643
2021-12-28	CK	-8.24167	0.813668
2021-12-28	W	-8.02979	1.09507
2021-12-29	CK	-8.90208	1.04252
2021-12-29	W	-7.21417	1.68566
2021-12-30	CK	-5.77708	0.581643
2021-12-30	W	-4.11125	1.10787
2021-12-31	CK	-5.84792	0.339495
2021-12-31	W	-4.57833	0.703126
2022-01-01	CK	-11.3	0.922877
2022-01-01	W	-10.8283	1.27995
2022-01-02	CK	-9.25	1.20795
2022-01-02	W	-9.28354	1.61641
2022-01-03	CK	-7.3375	1.21642
2022-01-03	W	-7.22354	1.61642
2022-01-04	CK	-8.48542	0.856069
2022-01-04	W	-8.49625	1.2108
2022-01-05	CK	-4.72292	0.876532
2022-01-05	W	-4.69542	1.26515
2022-01-06	CK	-6.825	1.13427
2022-01-06	W	-5.55625	1.67769
2022-01-07	CK	-5.00208	1.05235
2022-01-07	W	-2.92333	1.71064
2022-01-08	CK	-7.97292	1.09757
2022-01-08	W	-7.61208	1.58375
2022-01-09	CK	-7.15	1.30261
2022-01-09	W	-7.22417	1.78789
2022-01-10	CK	-8.92292	1.20197
2022-01-10	W	-7.725	1.89146
2022-01-11	CK	-8.26875	1.41102
2022-01-11	W	-7.88042	1.86404
2022-01-12	CK	-3.3125	0.653534
2022-01-12	W	-3.00417	0.940987
2022-01-13	CK	-7.24583	0.519888
2022-01-13	W	-5.33771	0.868368
2022-01-14	CK	-5.93542	0.690754
2022-01-14	W	-5.95375	0.968882
2022-01-15	CK	-7.98958	0.990698
2022-01-15	W	-7.05583	1.41327
2022-01-16	CK	-9.20625	0.758576
2022-01-16	W	-7.98146	1.26891
2022-01-17	CK	-9.14167	0.858757
2022-01-17	W	-8.62688	1.22104
2022-01-18	CK	-9.025	0.838261
2022-01-18	W	-8.07938	1.47391
2022-01-19	CK	-8.28958	1.15212
2022-01-19	W	-7.63083	1.58592
2022-01-20	CK	-4.97917	0.698453
2022-01-20	W	-4.57062	1.07309
2022-01-21	CK	-7.94167	1.03424
2022-01-21	W	-7.43125	1.57829
2022-01-22	CK	-3.44167	0.766895
2022-01-22	W	-2.95521	1.16598
2022-01-23	CK	-5.45417	0.71444
2022-01-23	W	-3.78771	1.20238
2022-01-24	CK	-5.64792	0.581832
2022-01-24	W	-3.93104	0.974768
2022-01-25	CK	-3.8	0.657694
2022-01-25	W	-2.41792	0.986752
2022-01-26	CK	-6.48542	0.924686
2022-01-26	W	-5.53375	1.34842
2022-01-27	CK	-6.01875	0.39564
2022-01-27	W	-3.50479	0.851375
2022-01-28	CK	-11.7812	0.25451
2022-01-28	W	-9.27187	0.730014
2022-01-29	CK	-12.4396	0.730447
2022-01-29	W	-12.0842	1.06616
2022-01-30	CK	-9.36458	0.690946
2022-01-30	W	-7.16937	1.31673
2022-01-31	CK	-9.15208	0.816192
2022-01-31	W	-8.84771	1.17953
2022-02-01	CK	-12.1917	0.891791
2022-02-01	W	-10.2252	1.42249
2022-02-02	CK	-9.94167	0.387342
2022-02-02	W	-6.90833	1.01175
2022-02-03	CK	-8.58125	0.760399
2022-02-03	W	-7.28812	1.23684
2022-02-04	CK	-6.93958	1.21589
2022-02-04	W	-6.26562	1.57903
2022-02-05	CK	0.26875	0.589853
2022-02-05	W	0.418333	0.829651
2022-02-06	CK	-8.18542	0.640859
2022-02-06	W	-7.34917	0.872083
2022-02-07	CK	-2.64792	0.743291
2022-02-07	W	-1.91667	1.07666
2022-02-08	CK	-9.28333	0.748416
2022-02-08	W	-7.58229	1.31186
2022-02-09	CK	-8.33958	1.18522
2022-02-09	W	-7.24417	1.57808
2022-02-10	CK	-5.88125	1.29981
2022-02-10	W	-4.85667	1.75454
2022-02-11	CK	-5.43125	0.722481
2022-02-11	W	-2.83167	1.35021
2022-02-12	CK	-8.18333	0.423452
2022-02-12	W	-6.43875	0.825402
2022-02-13	CK	-8.91875	0.698108
2022-02-13	W	-8.48625	1.0284
2022-02-14	CK	-7.52292	0.837895
2022-02-14	W	-6.45729	1.36566
2022-02-15	CK	-5.12083	0.906238
2022-02-15	W	-4.85229	1.34756
2022-02-16	CK	-5.14583	1.08338
2022-02-16	W	-4.94625	1.43202
2022-02-17	CK	-4.11667	0.695071
2022-02-17	W	-2.98917	1.06452
2022-02-18	CK	-2.99375	0.656078
2022-02-18	W	-1.57354	0.94849
2022-02-19	CK	-8.0125	0.479903
2022-02-19	W	-5.97042	1.04425
2022-02-20	CK	-8.3125	0.445472
2022-02-20	W	-6.58125	0.840653
2022-02-21	CK	-11.3562	0.401315
2022-02-21	W	-8.31438	0.901782
2022-02-22	CK	-11.1937	0.559377
2022-02-22	W	-7.45563	1.26912
2022-02-23	CK	-9.3	0.855821
2022-02-23	W	-6.90583	1.46021
2022-02-24	CK	-7.17917	1.01653
2022-02-24	W	-4.08271	1.80911
2022-02-25	CK	-2.59167	0.850672
2022-02-25	W	-1.04438	1.30525
2022-02-26	CK	-3.01042	0.856153
2022-02-26	W	-0.685	1.49255
2022-02-27	CK	0.697917	0.661709
2022-02-27	W	1.63042	1.00291
2022-02-28	CK	-2.13333	0.348341
2022-02-28	W	-1.34708	0.644464
2022-03-01	CK	-4.10833	0.747204
2022-03-01	W	-3.69208	1.13893
2022-03-02	CK	-3.47083	1.21477
2022-03-02	W	-2.78625	1.73705
2022-03-03	CK	-0.472917	0.905792
2022-03-03	W	-0.0922917	1.35617
2022-03-04	CK	-3.44375	1.16911
2022-03-04	W	-1.08021	1.98547
2022-03-05	CK	-0.352083	1.02654
2022-03-05	W	1.34604	1.55588
2022-03-06	CK	-1.99583	0.720434
2022-03-06	W	-1.23958	1.12267
2022-03-07	CK	2.28958	1.13723
2022-03-07	W	2.53354	1.59375
2022-03-08	CK	6.6625	0.942767
2022-03-08	W	8.42146	1.62043
2022-03-09	CK	3.1875	0.934275
2022-03-09	W	4.34479	1.63275
2022-03-10	CK	0.489583	1.37157
2022-03-10	W	1.63708	1.95327
2022-03-11	CK	5.12917	1.13975
2022-03-11	W	5.23354	1.72938
2022-03-12	CK	2.79375	0.988212
2022-03-12	W	4.18896	1.54305
2022-03-13	CK	5.63542	0.927756
2022-03-13	W	7.15646	1.51999
2022-03-14	CK	2.59583	1.33593
2022-03-14	W	4.04688	2.00597
2022-03-15	CK	8.98542	0.892746
2022-03-15	W	9.32958	1.35226
2022-03-16	CK	5.59792	0.503194
2022-03-16	W	6.60708	0.871734
2022-03-17	CK	4.59375	0.953151
2022-03-17	W	5.26771	1.31933
2022-03-18	CK	5.65833	1.17735
2022-03-18	W	5.03396	1.61037
2022-03-19	CK	8.09375	1.02561
2022-03-19	W	10.1177	1.74771
2022-03-20	CK	5.58333	0.765278
2022-03-20	W	7.30542	1.38967
2022-03-21	CK	2.11875	0.323512
2022-03-21	W	3.35812	0.673688
2022-03-22	CK	3.18958	0.560349
2022-03-22	W	4.61375	0.907337
2022-03-23	CK	3.83958	1.00192
2022-03-23	W	5.41375	1.56107
2022-03-24	CK	7.27083	0.821562
2022-03-24	W	8.72229	1.27969
2022-03-25	CK	1.01667	0.409325
2022-03-25	W	3.14438	0.759362
2022-03-26	CK	-1.59375	0.32519
2022-03-26	W	2.36479	1.02617
2022-03-27	CK	-1.19167	0.63993
2022-03-27	W	0.129167	1.06369
2022-03-28	CK	4.37083	0.645428
2022-03-28	W	5.36479	1.00096
2022-03-29	CK	5.54167	0.723221
2022-03-29	W	7.84729	1.30584
2022-03-30	CK	0.458333	0.196147
2022-03-30	W	0.848958	0.330565
2022-03-31	CK	-4.34583	0.226951
2022-03-31	W	-2.77917	0.438612
2022-04-01	CK	-4.0875	0.810818
2022-04-01	W	0.265833	1.61734
2022-04-02	CK	-1.76042	0.702236
2022-04-02	W	1.7725	1.36988
2022-04-03	CK	0.1375	0.417393
2022-04-03	W	1.56354	0.827485
2022-04-04	CK	-0.929167	0.472356
2022-04-04	W	1.21833	0.905182
2022-04-05	CK	0.0916667	0.629588
2022-04-05	W	3.17833	1.30631
2022-04-06	CK	0.86875	0.562354
2022-04-06	W	3.16708	1.15159
2022-04-07	CK	3.13333	0.833881
2022-04-07	W	4.42125	1.36474
2022-04-08	CK	3.45625	0.421033
2022-04-08	W	3.89208	0.741925
2022-04-09	CK	3.50625	0.822368
2022-04-09	W	5.85021	1.41717
2022-04-10	CK	6.61667	0.909131
2022-04-10	W	7.82646	1.46865
2022-04-11	CK	5.05208	0.269686
2022-04-11	W	5.52729	0.505253
2022-04-12	CK	5.11667	0.688915
2022-04-12	W	6.73167	1.20455
2022-04-13	CK	6.825	0.929718
2022-04-13	W	7.36708	1.26135
2022-04-14	CK	5.3875	0.795642
2022-04-14	W	7.77187	1.50639
2022-04-15	CK	1.80625	0.140995
2022-04-15	W	2.62396	0.245807
2022-04-16	CK	2.425	0.454104
2022-04-16	W	4.51854	0.84257
2022-04-17	CK	1.63958	0.41012
2022-04-17	W	4.73083	0.954528
2022-04-18	CK	0.308333	0.436752
2022-04-18	W	2.64479	0.885581
2022-04-19	CK	-1.88333	0.329266
2022-04-19	W	0.302083	0.780178
2022-04-20	CK	4.03542	0.978458
2022-04-20	W	5.66042	1.46059
2022-04-21	CK	9.75833	0.82778
2022-04-21	W	11.2015	1.31967
2022-04-22	CK	4.68333	0.666454
2022-04-22	W	6.63896	1.29232
2022-04-23	CK	7.58958	1.2378
2022-04-23	W	9.30833	1.72887
2022-04-24	CK	3.52083	0.407835
2022-04-24	W	4.62271	0.674902
2022-04-25	CK	3.53958	0.664472
2022-04-25	W	5.57542	1.15527
2022-04-26	CK	4.40417	0.45359
2022-04-26	W	5.98167	0.897993
2022-04-27	CK	4.94375	0.826559
2022-04-27	W	6.07458	1.27876
2022-04-28	CK	6.76667	0.804064
2022-04-28	W	7.96979	1.13013
2022-04-29	CK	7.35833	0.685092
2022-04-29	W	8.87312	1.18407
2022-04-30	CK	-0.520833	0.187177
2022-04-30	W	0.355208	0.293237
2022-05-01	CK	-2.28958	0.437759
2022-05-01	W	0.104583	0.835261
2022-05-02	CK	-2.04792	0.581336
2022-05-02	W	-0.395208	1.03243
2022-05-03	CK	1.2125	0.964997
2022-05-03	W	3.88229	1.7007
2022-05-04	CK	5.30208	1.13047
2022-05-04	W	7.7175	1.90836
2022-05-05	CK	8.40417	1.17802
2022-05-05	W	11.3394	1.94632
2022-05-06	CK	9.02292	1.33681
2022-05-06	W	11.9533	2.10777
2022-05-07	CK	11.2708	1.1661
2022-05-07	W	13.2733	1.83405
2022-05-08	CK	7.6875	0.836526
2022-05-08	W	9.05604	1.32799
2022-05-09	CK	8.36458	0.862319
2022-05-09	W	11.3187	1.52145
2022-05-10	CK	8.31667	0.99271
2022-05-10	W	9.93729	1.56735
2022-05-11	CK	6.18333	0.683567
2022-05-11	W	9.21292	1.2668
2022-05-12	CK	9.3	0.925122
2022-05-12	W	11.8148	1.65262
2022-05-13	CK	6.56042	0.851348
2022-05-13	W	7.83812	1.23961
2022-05-14	CK	5.225	0.464202
2022-05-14	W	7.40688	0.781455
2022-05-15	CK	3.01042	0.429624
2022-05-15	W	5.62646	0.935301
2022-05-16	CK	6.48958	0.859682
2022-05-16	W	9.7875	1.38762
2022-05-17	CK	6.84583	0.784852
2022-05-17	W	8.76333	1.35822
2022-05-18	CK	6.00833	0.340458
2022-05-18	W	6.53625	0.53245
2022-05-19	CK	7.41667	0.683904
2022-05-19	W	9.75521	1.2041
2022-05-20	CK	8.48958	0.760996
2022-05-20	W	10.9917	1.36607
2022-05-21	CK	4.90625	0.331815
2022-05-21	W	6.71687	0.659977
2022-05-22	CK	7.9875	0.901873
2022-05-22	W	11.2644	1.54172
2022-05-23	CK	9.47083	1.05602
2022-05-23	W	10.9113	1.64384
2022-05-24	CK	10.5542	0.62712
2022-05-24	W	12.6319	1.14372
2022-05-25	CK	11.6688	0.662002
2022-05-25	W	13.7858	1.10106
2022-05-26	CK	7.7375	0.178066
2022-05-26	W	8.16062	0.282283
2022-05-27	CK	5.16875	0.341541
2022-05-27	W	6.23896	0.441905
2022-05-28	CK	8.41667	0.918184
2022-05-28	W	11.1652	1.40009
2022-05-29	CK	9.45	0.510979
2022-05-29	W	11.2613	0.834291
2022-05-30	CK	6.456	0.337791
2022-05-30	W	7.216	0.614817
2022-05-31	CK	9.56842	0.535088
2022-05-31	W	11.4489	1.06084
2022-06-01	CK	9.48542	0.925175
2022-06-01	W	12.1765	1.43221
2022-06-02	CK	13.2146	0.770603
2022-06-02	W	15.9298	1.25809
2022-06-03	CK	11.4021	0.493401
2022-06-03	W	12.8306	0.863436
2022-06-04	CK	8.08958	0.226017
2022-06-04	W	8.80604	0.324159
2022-06-05	CK	8.33333	0.560682
2022-06-05	W	10.4942	0.975671
2022-06-06	CK	9.55208	0.558842
2022-06-06	W	11.3804	0.974425
2022-06-07	CK	9.47708	0.532467
2022-06-07	W	11.0046	0.879709
2022-06-08	CK	9.76875	0.568937
2022-06-08	W	12.2283	1.03078
2022-06-09	CK	8.27708	0.419179
2022-06-09	W	9.84146	0.739954
2022-06-10	CK	7.88958	0.358363
2022-06-10	W	9.0775	0.651585
2022-06-11	CK	7.4875	0.566653
2022-06-11	W	8.75125	0.932147
2022-06-12	CK	9.43125	0.678384
2022-06-12	W	12.1569	1.15826
2022-06-13	CK	8.175	0.672368
2022-06-13	W	10.3417	1.13979
2022-06-14	CK	6.95417	1.14119
2022-06-14	W	9.96396	1.65507
2022-06-15	CK	11.0667	0.912168
2022-06-15	W	13.6431	1.45346
2022-06-16	CK	11.9333	0.682334
2022-06-16	W	14.6756	1.22623
2022-06-17	CK	12.0771	0.686426
2022-06-17	W	14.324	1.2065
2022-06-18	CK	11.1104	0.444442
2022-06-18	W	12.0871	0.712307
2022-06-19	CK	9.075	0.949386
2022-06-19	W	11.2169	1.40405
2022-06-20	CK	12.9938	0.904301
2022-06-20	W	14.2281	1.22409
2022-06-21	CK	14.3688	0.675142
2022-06-21	W	16.0877	1.11284
2022-06-22	CK	11.8896	0.319619
2022-06-22	W	12.7519	0.56011
2022-06-23	CK	12.9688	0.793804
2022-06-23	W	15.3248	1.21868
2022-06-24	CK	12.9229	1.09564
2022-06-24	W	15.5885	1.57989
2022-06-25	CK	12.7875	0.627958
2022-06-25	W	13.6494	0.916208
2022-06-26	CK	10.4479	0.235539
2022-06-26	W	10.4719	0.28551
2022-06-27	CK	9.67083	0.649447
2022-06-27	W	11.2983	1.00055
2022-06-28	CK	8.45	0.742301
2022-06-28	W	10.5179	1.15787
2022-06-29	CK	8.925	0.910934
2022-06-29	W	11.4027	1.3932
2022-06-30	CK	9.07083	0.637544
2022-06-30	W	10.6704	1.04221
2022-07-01	CK	9.80625	0.987194
2022-07-01	W	12.5346	1.47667
2022-07-02	CK	12.0271	0.701219
2022-07-02	W	14.6006	1.1066
2022-07-03	CK	11.9667	1.00908
2022-07-03	W	14.7304	1.55041
2022-07-04	CK	11.45	0.878304
2022-07-04	W	13.0375	1.36824
2022-07-05	CK	11.4062	0.87358
2022-07-05	W	13.0481	1.23479
2022-07-06	CK	12.2229	1.22308
2022-07-06	W	14.3658	1.75949
2022-07-07	CK	13.8438	1.26283
2022-07-07	W	16.36	1.78509
2022-07-08	CK	13.0396	1.21305
2022-07-08	W	15.7798	1.72592
2022-07-09	CK	12.9562	1.14222
2022-07-09	W	15.3552	1.65942
2022-07-10	CK	15.7646	0.810227
2022-07-10	W	17.6425	1.19558
2022-07-11	CK	14.6875	0.43615
2022-07-11	W	15.4265	0.659888
2022-07-12	CK	14.0583	0.373262
2022-07-12	W	14.8656	0.587564
2022-07-13	CK	14.0167	0.401585
2022-07-13	W	15.1225	0.686443
2022-07-14	CK	15.8771	0.680876
2022-07-14	W	17.2231	0.956649
2022-07-15	CK	17.0104	0.817973
2022-07-15	W	18.7081	1.13378
2022-07-16	CK	16.525	0.611833
2022-07-16	W	18.3177	0.987886
2022-07-17	CK	13.7479	0.488956
2022-07-17	W	14.8496	0.789085
2022-07-18	CK	12.2771	0.451703
2022-07-18	W	13.6062	0.706523
2022-07-19	CK	10.7375	0.586125
2022-07-19	W	12.2235	0.829866
2022-07-20	CK	11.2625	1.13754
2022-07-20	W	13.7312	1.59694
2022-07-21	CK	9.49792	1.01299
2022-07-21	W	10.0267	1.25249
2022-07-22	CK	9.87083	0.90123
2022-07-22	W	12.1802	1.3253
2022-07-23	CK	12.1958	0.902582
2022-07-23	W	13.1515	1.27664
2022-07-24	CK	12.075	1.09743
2022-07-24	W	13.3283	1.4825
2022-07-25	CK	13.0833	1.06557
2022-07-25	W	15.5135	1.5755
2022-07-26	CK	14.5063	0.977451
2022-07-26	W	16.1652	1.49964
2022-07-27	CK	12.3771	0.8427
2022-07-27	W	14.0806	1.24883
2022-07-28	CK	11.1396	0.63898
2022-07-28	W	12.221	0.966133
2022-07-29	CK	13.1667	0.821008
2022-07-29	W	14.2492	1.18168
2022-07-30	CK	13.5458	0.934817
2022-07-30	W	15.3304	1.42024
2022-07-31	CK	13.6604	0.776493
2022-07-31	W	14.8319	1.17999
2022-08-01	CK	12.3083	0.518196
2022-08-01	W	13.6248	0.826471
2022-08-02	CK	13.7771	1.02367
2022-08-02	W	16.0206	1.46523
2022-08-03	CK	14.4562	1.05087
2022-08-03	W	17.0188	1.51311
2022-08-04	CK	13.6854	0.495485
2022-08-04	W	15.2981	0.90617
2022-08-05	CK	14.2292	0.732763
2022-08-05	W	16.0308	1.16171
2022-08-06	CK	14.2396	1.12783
2022-08-06	W	16.4681	1.56009
2022-08-07	CK	14.45	1.14461
2022-08-07	W	17.0456	1.64091
2022-08-08	CK	15.4938	1.13088
2022-08-08	W	18.3377	1.62256
2022-08-09	CK	15.3104	1.0349
2022-08-09	W	17.534	1.47536
2022-08-10	CK	14.4958	0.818091
2022-08-10	W	15.9283	1.22313
2022-08-11	CK	15.1688	0.985926
2022-08-11	W	17.4644	1.44935
2022-08-12	CK	14.2604	0.886531
2022-08-12	W	15.9269	1.3324
2022-08-13	CK	14.9312	1.12911
2022-08-13	W	16.6521	1.53539
2022-08-14	CK	14.1021	0.943936
2022-08-14	W	15.9556	1.36484
2022-08-15	CK	13.7313	0.743269
2022-08-15	W	14.8954	1.07375
2022-08-16	CK	14.6479	0.672885
2022-08-16	W	16.104	0.998537
2022-08-17	CK	16.2	0.74406
2022-08-17	W	16.8908	1.04051
2022-08-18	CK	15.0854	0.545582
2022-08-18	W	15.9154	0.867127
2022-08-19	CK	14.4438	0.536322
2022-08-19	W	15.781	0.893844
2022-08-20	CK	16.5396	0.805212
2022-08-20	W	17.915	1.12312
2022-08-21	CK	17.6771	0.791999
2022-08-21	W	18.2827	1.08238
2022-08-22	CK	15.3167	1.02181
2022-08-22	W	16.6887	1.38152
2022-08-23	CK	16.9	0.952144
2022-08-23	W	17.6652	1.28581
2022-08-24	CK	16.4458	0.839125
2022-08-24	W	18.6508	1.29617
2022-08-25	CK	13.65	0.468957
2022-08-25	W	14.8019	0.776716
2022-08-26	CK	12.1354	0.578742
2022-08-26	W	12.966	0.865571
2022-08-27	CK	12.7667	0.360658
2022-08-27	W	13.0458	0.510491
2022-08-28	CK	12.5854	0.352951
2022-08-28	W	13.2944	0.566125
2022-08-29	CK	10.7208	0.371407
2022-08-29	W	11.8808	0.61348
2022-08-30	CK	9.14583	0.34724
2022-08-30	W	9.80042	0.441254
2022-08-31	CK	7.19167	0.16668
2022-08-31	W	7.56313	0.218226
2022-09-01	CK	7.15208	0.368508
2022-09-01	W	8.29333	0.594329
2022-09-02	CK	9.85417	0.393407
2022-09-02	W	10.9692	0.61616
2022-09-03	CK	6.0875	0.302423
2022-09-03	W	6.80396	0.432582
2022-09-04	CK	4.78958	0.284207
2022-09-04	W	5.2125	0.392818
2022-09-05	CK	6.56458	0.545253
2022-09-05	W	8.35542	0.924417
2022-09-06	CK	7.3375	0.572598
2022-09-06	W	9.07146	0.920794
2022-09-07	CK	6.13958	0.710345
2022-09-07	W	7.20958	1.08072
2022-09-08	CK	7.10417	0.521947
2022-09-08	W	8.00229	0.785208
2022-09-09	CK	5.01042	1.0381
2022-09-09	W	6.84563	1.4515
2022-09-10	CK	5.91042	1.19509
2022-09-10	W	7.69125	1.65279
2022-09-11	CK	5.58542	1.00271
2022-09-11	W	6.72687	1.38542
2022-09-12	CK	7.22708	1.23602
2022-09-12	W	8.97021	1.62238
2022-09-13	CK	9.43958	1.26177
2022-09-13	W	10.9523	1.64155
2022-09-14	CK	10.0083	0.357404
2022-09-14	W	10.3246	0.531091
2022-09-15	CK	11.2938	0.722746
2022-09-15	W	13.6021	1.17868
2022-09-16	CK	8.50208	0.626636
2022-09-16	W	9.14354	0.843377
2022-09-17	CK	9.89149	0.552313
2022-09-17	W	11.283	0.872484
2022-09-18	CK	10.3958	0.813423
2022-09-18	W	11.1773	1.09278
2022-09-19	CK	11.3333	0.280772
2022-09-19	W	12.0533	0.458056
2022-09-20	CK	8.26458	0.106545
2022-09-20	W	8.58167	0.153014
2022-09-21	CK	9.44167	0.586165
2022-09-21	W	11.0946	0.940331
2022-09-22	CK	6.24583	0.213817
2022-09-22	W	6.19125	0.305204
2022-09-23	CK	4.99583	0.301267
2022-09-23	W	5.9825	0.48723
2022-09-24	CK	6.90208	0.65897
2022-09-24	W	8.38896	0.975055
2022-09-25	CK	7.275	0.547451
2022-09-25	W	8.26854	0.841863
2022-09-26	CK	4.5625	0.226103
2022-09-26	W	4.82542	0.289126
2022-09-27	CK	2.8	0.262523
2022-09-27	W	2.91562	0.309597
2022-09-28	CK	4.65625	0.887087
2022-09-28	W	6.72479	1.36978
2022-09-29	CK	6.76042	0.705681
2022-09-29	W	6.97396	0.91367
2022-09-30	CK	9.73958	0.719182
2022-09-30	W	10.6165	0.934907
2022-10-01	CK	10.7854	0.786725
2022-10-01	W	11.619	1.14701
2022-10-02	CK	12.3458	0.987389
2022-10-02	W	12.4542	1.26359
2022-10-03	CK	11.1771	0.707929
2022-10-03	W	12.586	1.08943
2022-10-04	CK	10.4771	0.588974
2022-10-04	W	12.0748	0.910161
2022-10-05	CK	9.85417	0.610327
2022-10-05	W	10.5796	0.867242
2022-10-06	CK	4.0625	0.31618
2022-10-06	W	4.47583	0.359507
2022-10-07	CK	3.56458	0.361003
2022-10-07	W	4.45896	0.567015
2022-10-08	CK	4.95	0.487958
2022-10-08	W	5.96458	0.835056
2022-10-09	CK	1.90833	0.182181
2022-10-09	W	2.16521	0.340752
2022-10-10	CK	1.9375	0.474693
2022-10-10	W	2.96375	0.812459
2022-10-11	CK	4.16667	0.635715
2022-10-11	W	4.88063	0.880611
2022-10-12	CK	8.16875	0.598559
2022-10-12	W	9.55396	0.94945
2022-10-13	CK	4.73958	0.174702
2022-10-13	W	5.17917	0.23072
2022-10-14	CK	3.05833	0.187387
2022-10-14	W	3.52687	0.248698
2022-10-15	CK	2.00625	0.220239
2022-10-15	W	2.60167	0.333736
2022-10-16	CK	2.16042	0.406494
2022-10-16	W	3.22	0.661042
2022-10-17	CK	2.0625	0.673594
2022-10-17	W	3.40271	1.11742
2022-10-18	CK	1.73333	0.746026
2022-10-18	W	3.12771	1.15892
2022-10-19	CK	4.79375	0.920879
2022-10-19	W	5.29437	1.18002
2022-10-20	CK	3.4	0.684854
2022-10-20	W	4.33271	0.99275
2022-10-21	CK	4.05208	0.614251
2022-10-21	W	5.57771	1.06799
2022-10-22	CK	4.75417	0.803764
2022-10-22	W	6.32146	1.27787
2022-10-23	CK	6.88958	0.657305
2022-10-23	W	8.5325	1.00854
2022-10-24	CK	6.1625	0.469812
2022-10-24	W	7.405	0.763532
2022-10-25	CK	3.01458	0.246985
2022-10-25	W	3.65271	0.332235
2022-10-26	CK	4.09792	0.485841
2022-10-26	W	4.87312	0.704069
2022-10-27	CK	4.55625	0.584522
2022-10-27	W	5.98229	0.988994
2022-10-28	CK	4.83958	0.609577
2022-10-28	W	5.26979	0.941242
2022-10-29	CK	1.31042	0.862411
2022-10-29	W	1.85792	1.21409
2022-10-30	CK	-0.5375	1.02325
2022-10-30	W	0.102708	1.41947
2022-10-31	CK	-0.3	1.00574
2022-10-31	W	0.48125	1.47506
2022-11-01	CK	3.84167	0.961856
2022-11-01	W	3.79813	1.32259
2022-11-02	CK	5.1	1.01284
2022-11-02	W	4.88854	1.30908
2022-11-03	CK	1.47083	0.425297
2022-11-03	W	1.89167	0.638432
2022-11-04	CK	0.0229167	0.667782
2022-11-04	W	0.798542	1.0401
2022-11-05	CK	1.79792	0.828389
2022-11-05	W	1.50937	1.20336
2022-11-06	CK	3.15833	0.92167
2022-11-06	W	3.03417	1.3116
2022-11-07	CK	2.87917	0.853003
2022-11-07	W	3.81021	1.2435
2022-11-08	CK	1.40625	0.909662
2022-11-08	W	1.82604	1.27637
2022-11-09	CK	2.37917	1.00058
2022-11-09	W	2.03938	1.37833
2022-11-10	CK	3.29375	1.17694
2022-11-10	W	3.20646	1.47204
2022-11-11	CK	1.93333	1.14869
2022-11-11	W	1.91938	1.36567
2022-11-12	CK	-1.81042	0.32824
2022-11-12	W	-0.324375	0.617257
2022-11-13	CK	-1.40625	0.617917
2022-11-13	W	0.178125	1.01088
2022-11-14	CK	0.61875	0.588126
2022-11-14	W	1.11583	0.794138
2022-11-15	CK	0.695833	0.936224
2022-11-15	W	0.611875	1.2305
2022-11-16	CK	-0.579167	0.754167
2022-11-16	W	0.742708	1.19532
2022-11-17	CK	0.79375	0.940209
2022-11-17	W	0.626875	1.15995
2022-11-18	CK	-0.935417	0.584928
2022-11-18	W	-0.362708	0.907917
2022-11-19	CK	-1.14583	0.947126
2022-11-19	W	-1.27083	1.23748
2022-11-20	CK	-0.127083	1.04257
2022-11-20	W	-1.0025	1.25048
2022-11-21	CK	-2.26667	0.505531
2022-11-21	W	-1.85688	0.705763
2022-11-22	CK	-3.17292	0.749466
2022-11-22	W	-1.76104	1.19112
2022-11-23	CK	-1.57917	0.532332
2022-11-23	W	-1.22479	0.787978
2022-11-24	CK	-0.475	0.705283
2022-11-24	W	0.151458	1.09696
2022-11-25	CK	-2.12292	1.00605
2022-11-25	W	-2.20375	1.32438
2022-11-26	CK	0.210417	1.01358
2022-11-26	W	-0.229375	1.32739
2022-11-27	CK	3.68958	0.92954
2022-11-27	W	2.65625	1.20716
2022-11-28	CK	0.20625	0.939209
2022-11-28	W	0.0691667	1.27263
2022-11-29	CK	-1.85625	1.34832
2022-11-29	W	-2.86146	1.62273
2022-11-30	CK	-5.525	1.0276
2022-11-30	W	-5.25063	1.38343
2022-12-01	CK	-5.43125	1.16822
2022-12-01	W	-4.93	1.46318
2022-12-02	CK	-2.35208	1.23548
2022-12-02	W	-2.62646	1.51455
2022-12-03	CK	0.833333	1.23624
2022-12-03	W	0.299167	1.49773
2022-12-04	CK	-3.44375	0.781467
2022-12-04	W	-3.25708	1.13874
2022-12-05	CK	-2.93958	1.15016
2022-12-05	W	-2.82563	1.55793
2022-12-06	CK	-6.51795	1.13124
2022-12-06	W	-7.66513	1.37821
2022-12-07	CK	-3.69167	1.22723
2022-12-07	W	-3.80938	1.53909
2022-12-08	CK	-3.75208	1.28999
2022-12-08	W	-4.20646	1.62432
2022-12-09	CK	-4.43125	1.38637
2022-12-09	W	-4.04271	1.75237
2022-12-10	CK	-3.19167	1.38207
2022-12-10	W	-3.78229	1.69404
2022-12-11	CK	-2.16316	1.48335
2022-12-11	W	-2.70895	1.82527
2022-12-12	CK	-6.03404	1.16677
2022-12-12	W	-5.19979	1.7385
2022-12-13	CK	-7.34583	1.12155
2022-12-13	W	-6.96479	1.69025
2022-12-14	CK	-6.95208	1.26646
2022-12-14	W	-7.41083	1.6738
2022-12-15	CK	-7.38125	1.40325
2022-12-15	W	-7.19229	1.86567
2022-12-16	CK	-8.12917	0.911782
2022-12-16	W	-7.43438	1.32312
2022-12-17	CK	-11.7027	1.22573
2022-12-17	W	-9.82784	1.90995
2022-12-18	CK	-9.42903	1.49475
2022-12-18	W	-7.03677	2.28189
2022-12-19	CK	-4.16585	1.05897
2022-12-19	W	-4.40756	1.36198
2022-12-20	CK	-10.3043	0.917905
2022-12-20	W	-9.94217	1.48131
2022-12-21	CK	-8.1	1.6006
2022-12-21	W	-5.85969	2.35617
2022-12-22	CK	-7.56452	1.51668
2022-12-22	W	-5.41774	2.33823
2022-12-23	CK	-6.69677	1.64629
2022-12-23	W	-3.67194	2.53259
2022-12-24	CK	1.95161	1.4044
2022-12-24	W	2.37968	1.68436
2022-12-25	CK	-8.90417	0.534758
2022-12-25	W	-8.10104	0.791282
2022-12-26	CK	-4.38235	1.14072
2022-12-26	W	-3.48765	1.42609
2022-12-27	CK	-9.09778	0.56208
2022-12-27	W	-7.41533	1.0192
2022-12-28	CK	-9.32308	1.2731
2022-12-28	W	-6.87923	1.86974
2022-12-29	CK	-9.05417	1.58386
2022-12-29	W	-7.495	2.09941
2022-12-30	CK	-4.74643	1.50605
2022-12-30	W	-2.60286	2.14649
2022-12-31	CK	-4.9069	1.06457
2022-12-31	W	-1.52966	1.8851
2023-01-01	CK	-5.35789	0.843885
2023-01-01	W	-3.21842	1.24369
2023-01-02	CK	-6.50625	0.916547
2023-01-02	W	-3.76125	1.52704
2023-01-03	CK	-3.45	1.44293
2023-01-03	W	-1.85167	1.93409
2023-01-04	CK	-2.23333	1.34937
2023-01-04	W	0.016	2.10606
2023-01-05	CK	-4.52727	0.745248
2023-01-05	W	-4.01568	1.00076
2023-01-06	CK	-4.352	1.34799
2023-01-06	W	-2.2076	1.9473
2023-01-07	CK	-2.13333	1.25938
2023-01-07	W	0.365833	2.09443
2023-01-08	CK	-2.15769	1.37359
2023-01-08	W	0.185385	2.17067
2023-01-09	CK	-0.103704	1.5639
2023-01-09	W	2.09037	2.29772
2023-01-10	CK	3.03125	1.12203
2023-01-10	W	4.02219	1.52904
2023-01-11	CK	1.2	0.911226
2023-01-11	W	1.31111	1.33973
2023-01-12	CK	3.12812	0.932027
2023-01-12	W	3.7325	1.27852
2023-01-13	CK	1.09091	0.861306
2023-01-13	W	1.6075	1.16661
2023-01-14	CK	-6.00714	1.56249
2023-01-14	W	-4.74357	2.04896
2023-01-15	CK	-9.58462	1.36794
2023-01-15	W	-7.39462	2.21981
2023-01-16	CK	-10.2083	1.59033
2023-01-16	W	-8.545	2.2473
2023-01-17	CK	-10.3182	1.052
2023-01-17	W	-8.48273	1.68269
2023-01-18	CK	-8.35385	1.2704
2023-01-18	W	-6.82308	1.67757
2023-01-19	CK	-7.76667	1.89763
2023-01-19	W	-5.92733	2.45012
2023-01-20	CK	-7.85714	2.00438
2023-01-20	W	-5.27286	3.1641
2023-01-21	CK	-6.02857	1.77332
2023-01-21	W	-4.87714	2.29148
2023-01-22	CK	-3.04	2.02907
2023-01-22	W	-2.55067	2.61473
2023-01-23	CK	-4.53571	2.16845
2023-01-23	W	-4.39714	2.78893
2023-01-24	CK	-3.66667	2.38888
2023-01-24	W	-2.96	2.95268
2023-01-25	CK	0.5	2.08501
2023-01-25	W	0.804706	2.7728
2023-01-26	CK	-0.5	1.40686
2023-01-26	W	-0.2375	1.87324
2023-01-27	CK	-2.9	1.70503
2023-01-27	W	-1.84867	2.49676
2023-01-28	CK	-4.21875	2.18461
2023-01-28	W	-3.1925	3.11508
2023-01-29	CK	1.02917	2.0883
2023-01-29	W	2.66667	2.81397
2023-01-30	CK	3.84643	2.07492
2023-01-30	W	6.21857	2.74331
2023-01-31	CK	6.3129	1.74783
2023-01-31	W	7.21161	2.39621
2023-02-01	CK	5.93871	1.52266
2023-02-01	W	7.55903	1.98789
2023-02-02	CK	-1.02162	0.705354
2023-02-02	W	-0.259459	0.995944
2023-02-03	CK	0.483333	1.18486
2023-02-03	W	1.673	1.72065
2023-02-04	CK	0.176	1.32908
2023-02-04	W	3.5552	2.09849
2023-02-05	CK	0.953571	1.16982
2023-02-05	W	4.30286	1.95548
2023-02-06	CK	1.34231	1.31157
2023-02-06	W	3.85	1.90249
2023-02-07	CK	-3.14375	1.60156
2023-02-07	W	-1.6225	2.45906
2023-02-08	CK	-5.13571	1.08413
2023-02-08	W	-4.32214	1.34651
2023-02-09	CK	-5.13125	1.44542
2023-02-09	W	-4.05125	2.10669
2023-02-10	CK	2.54167	1.24731
2023-02-10	W	4.77792	1.80807
2023-02-11	CK	5.52222	1.20382
2023-02-11	W	7.25111	1.585
2023-02-12	CK	1.00769	0.933891
2023-02-12	W	5.035	1.67706
2023-02-13	CK	-8.6	0.47697
2023-02-13	W	-7.86889	0.754627
2023-02-14	CK	-3.22667	1.77829
2023-02-14	W	-1.668	2.3975
2023-02-15	CK	-0.0470588	1.74141
2023-02-15	W	0.652353	2.26569
2023-02-16	CK	4.83571	0.940241
2023-02-16	W	7.13893	1.47877
2023-02-17	CK	6.575	0.956897
2023-02-17	W	7.495	1.38195
2023-02-18	CK	5.56154	1.34469
2023-02-18	W	7.57846	1.93208
2023-02-19	CK	1.30526	1.61199
2023-02-19	W	1.84579	2.17203
2023-02-20	CK	1.90625	1.54522
2023-02-20	W	3.54688	2.05246
2023-02-21	CK	2.22941	1.46801
2023-02-21	W	3.38765	1.97659
2023-02-22	CK	-3.13	0.812137
2023-02-22	W	-1.734	1.33159
2023-02-23	CK	0.521429	1.06617
2023-02-23	W	2.91571	1.77379
2023-02-24	CK	-2.18333	1.28922
2023-02-24	W	-0.640833	2.08096
2023-02-25	CK	-3.5	1.85171
2023-02-25	W	-0.266154	3.08777
2023-02-26	CK	2.8	1.51322
2023-02-26	W	5.12688	2.45765
2023-02-27	CK	4.71905	1.00417
2023-02-27	W	7.85333	1.62298
2023-02-28	CK	-1.26923	1.00947
2023-02-28	W	3.34154	2.09934
2023-03-01	CK	-4.86	1.08097
2023-03-01	W	-0.791	2.73217
2023-03-02	CK	-5.59	1.53771
2023-03-02	W	-3.471	2.74833
2023-03-03	CK	-4.4	2.12579
2023-03-03	W	-0.200769	3.65798
2023-03-04	CK	-1.70714	2.25146
2023-03-04	W	2.16857	3.61621
2023-03-05	CK	0.972727	1.91445
2023-03-05	W	3.32545	3.03045
2023-03-06	CK	0.227273	1.49588
2023-03-06	W	3.48182	2.78419
2023-03-07	CK	-1.42222	0.94513
2023-03-07	W	-0.966667	1.60311
2023-03-08	CK	-2.07778	1.70618
2023-03-08	W	-0.643333	3.34776
2023-03-09	CK	-1.4	2.05
2023-03-09	W	-0.423333	3.6781
2023-03-10	CK	-2.66667	1.07819
2023-03-10	W	-2.38333	1.66167
2023-03-11	CK	-1.57	1.50156
2023-03-11	W	1.621	3.03993
2023-03-12	CK	-4.34444	1.60122
2023-03-12	W	-3.51667	2.78544
2023-03-13	CK	-1.64444	2.73192
2023-03-13	W	-0.696667	4.47866
2023-03-14	CK	4.78182	1.95745
2023-03-14	W	7.40091	3.17111
2023-03-15	CK	1.08889	1.96203
2023-03-15	W	3.58667	3.24285
2023-03-16	CK	-1.01111	1.37269
2023-03-16	W	2.08778	2.75174
2023-03-17	CK	0.655556	1.89041
2023-03-17	W	2.78444	3.3799
2023-03-18	CK	0.26	1.61883
2023-03-18	W	1.548	2.1305
2023-06-03	CK	14.46	0.917617
2023-06-03	W	17.586	1.68277
2023-06-04	CK	8.77708	0.406619
2023-06-04	W	10.4867	0.750157
2023-06-05	CK	8.76667	0.600298
2023-06-05	W	8.79417	0.649833
2023-06-06	CK	7.07083	0.568647
2023-06-06	W	6.97771	0.633333
2023-06-07	CK	6.12917	0.280054
2023-06-07	W	6.18333	0.327658
2023-06-08	CK	7.81042	0.769189
2023-06-08	W	7.78562	0.844345
2023-06-09	CK	8.72083	0.862743
2023-06-09	W	8.73396	0.969004
2023-06-10	CK	8.19792	0.463389
2023-06-10	W	8.31708	0.559056
2023-06-11	CK	9.08542	0.505037
2023-06-11	W	9.25083	0.591659
2023-06-12	CK	6.62708	0.422786
2023-06-12	W	6.66563	0.491393
2023-06-13	CK	7.14375	0.827277
2023-06-13	W	7.26167	0.915416
2023-06-14	CK	8.70625	0.563034
2023-06-14	W	8.90146	0.67444
2023-06-15	CK	8.69583	0.632462
2023-06-15	W	8.78229	0.778948
2023-06-16	CK	8.27292	0.645859
2023-06-16	W	8.15292	0.738366
2023-06-17	CK	10.3333	0.588877
2023-06-17	W	10.5087	0.680121
2023-06-18	CK	10.3292	0.794479
2023-06-18	W	10.494	0.932151
2023-06-19	CK	9.75625	0.534807
2023-06-19	W	9.87333	0.665642
2023-06-20	CK	6.23542	0.122673
2023-06-20	W	6.09521	0.137091
2023-06-21	CK	8.33958	0.708483
2023-06-21	W	8.72333	0.821213
2023-06-22	CK	10	0.990178
2023-06-22	W	10.3648	1.13001
2023-06-23	CK	7.65208	0.46282
2023-06-23	W	7.50188	0.582657
2023-06-24	CK	9.49375	0.858202
2023-06-24	W	9.79979	0.995052
2023-06-25	CK	10.7021	1.02085
2023-06-25	W	11.2052	1.16248
2023-06-26	CK	10.7229	0.98853
2023-06-26	W	10.8294	1.10748
2023-06-27	CK	11.7479	0.447045
2023-06-27	W	12.264	0.605778
2023-06-28	CK	11.0458	0.535429
2023-06-28	W	12.4829	0.892428
2023-06-29	CK	10.9083	0.765234
2023-06-29	W	13.1877	1.15166
2023-06-30	CK	12.9292	1.06546
2023-06-30	W	15.7771	1.56821
2023-07-01	CK	14.6	0.612068
2023-07-01	W	16.0958	0.945332
2023-07-02	CK	14.6542	0.547949
2023-07-02	W	16.0696	0.885816
2023-07-03	CK	10.7792	0.257872
2023-07-03	W	10.8056	0.305475
2023-07-04	CK	11.1896	0.749375
2023-07-04	W	11.5092	0.883203
2023-07-05	CK	11.7542	0.478519
2023-07-05	W	11.9548	0.595204
2023-07-06	CK	12.1917	0.61644
2023-07-06	W	12.4865	0.729143
2023-07-07	CK	10.1646	0.456693
2023-07-07	W	9.93771	0.534864
2023-07-08	CK	11.1125	1.022
2023-07-08	W	11.3585	1.15599
2023-07-09	CK	14.8562	0.946302
2023-07-09	W	15.1223	1.09482
2023-07-10	CK	15.0938	0.839941
2023-07-10	W	15.0923	0.990049
2023-07-11	CK	14.0229	0.429943
2023-07-11	W	14.2446	0.517501
2023-07-12	CK	14.9521	0.45759
2023-07-12	W	15.1373	0.533216
2023-07-13	CK	8.68125	0.300084
2023-07-13	W	8.675	0.281562
2023-07-14	CK	7.52917	0.269899
2023-07-14	W	7.78979	0.353125
2023-07-15	CK	9.36042	0.804937
2023-07-15	W	9.76854	0.988363
2023-07-16	CK	9.04375	1.05847
2023-07-16	W	9.43417	1.23302
2023-07-17	CK	10.3146	0.999685
2023-07-17	W	10.6125	1.15467
2023-07-18	CK	11.825	0.728367
2023-07-18	W	12.5075	0.890157
2023-07-19	CK	11.9229	1.00742
2023-07-19	W	12.5102	1.18248
2023-07-20	CK	10.9396	0.863913
2023-07-20	W	11.3554	1.01626
2023-07-21	CK	11.5875	1.0828
2023-07-21	W	12.0677	1.29989
2023-07-22	CK	11.9021	1.18399
2023-07-22	W	11.9585	1.39574
2023-07-23	CK	10.5875	0.575948
2023-07-23	W	10.7023	0.679197
2023-07-24	CK	13.5312	0.665681
2023-07-24	W	14.0046	0.802322
2023-07-25	CK	10.5521	0.582821
2023-07-25	W	10.5617	0.702382
2023-07-26	CK	11.0104	0.450071
2023-07-26	W	11.0754	0.49226
2023-07-27	CK	10.2667	0.231177
2023-07-27	W	10.5227	0.300866
2023-07-28	CK	11.625	0.635884
2023-07-28	W	12.2054	0.839984
2023-07-29	CK	10.1125	1.15891
2023-07-29	W	10.5292	1.40992
2023-07-30	CK	11.1896	1.12946
2023-07-30	W	11.4202	1.33837
2023-07-31	CK	11.7917	1.01684
2023-07-31	W	12.224	1.19722
2023-08-01	CK	12.675	1.05618
2023-08-01	W	13.0612	1.18906
2023-08-02	CK	13.2771	0.898044
2023-08-02	W	13.6608	1.0505
2023-08-03	CK	13.9667	1.02969
2023-08-03	W	14.2644	1.14103
2023-08-04	CK	13.675	0.730743
2023-08-04	W	13.9444	0.857623
2023-08-05	CK	15.2188	0.638716
2023-08-05	W	15.5994	0.776672
2023-08-06	CK	13.5417	0.616081
2023-08-06	W	13.81	0.727073
2023-08-07	CK	12.4354	0.530493
2023-08-07	W	12.6273	0.624187
2023-08-08	CK	15.3625	0.905189
2023-08-08	W	15.7837	1.06848
2023-08-09	CK	15.3021	0.792678
2023-08-09	W	15.5054	0.95053
2023-08-10	CK	15.0583	0.582698
2023-08-10	W	15.1723	0.708169
2023-08-11	CK	13.0021	0.27327
2023-08-11	W	13.1521	0.355366
2023-08-12	CK	12.5896	0.717958
2023-08-12	W	12.9787	0.902781
2023-08-13	CK	11.2021	1.25003
2023-08-13	W	11.3475	1.43679
2023-08-14	CK	13.5125	1.25446
2023-08-14	W	13.8798	1.41714
2023-08-15	CK	14.5271	0.555523
2023-08-15	W	14.8269	0.633878
2023-08-16	CK	14.6646	0.612202
2023-08-16	W	14.931	0.706431
2023-08-17	CK	12.8229	0.295493
2023-08-17	W	13.065	0.353581
2023-08-18	CK	12.7146	0.465379
2023-08-18	W	13.0229	0.572295
2023-08-19	CK	12.3083	0.370545
2023-08-19	W	12.7504	0.459431
2023-08-20	CK	11.9417	0.558516
2023-08-20	W	12.1698	0.679693
2023-08-21	CK	9.86875	0.898838
2023-08-21	W	10.1235	1.06821
2023-08-22	CK	10.7104	0.962848
2023-08-22	W	10.9904	1.13073
2023-08-23	CK	10.2417	0.746266
2023-08-23	W	10.5433	0.908811
2023-08-24	CK	9.53958	0.543496
2023-08-24	W	9.68854	0.666365
2023-08-25	CK	10.6	0.315076
2023-08-25	W	10.7715	0.390066
2023-08-26	CK	6.86875	0.317601
2023-08-26	W	6.66771	0.399713
2023-08-27	CK	6.84792	0.916825
2023-08-27	W	7.25833	1.06682
2023-08-28	CK	8.24792	0.935817
2023-08-28	W	8.52104	1.07762
2023-08-29	CK	9.19375	0.274321
2023-08-29	W	9.20729	0.363568
2023-08-30	CK	9.26875	0.783174
2023-08-30	W	9.68	0.941559
2023-08-31	CK	9.96042	0.762332
2023-08-31	W	10.2683	0.900856
2023-09-01	CK	8.3125	0.600448
2023-09-01	W	8.45104	0.712119
2023-09-02	CK	7.28958	1.0977
2023-09-02	W	7.42458	1.30723
2023-09-03	CK	8.21667	1.19939
[truncated: 677 more rows]
